# Supplementary material for: Assessment of the Interdependencies Between High-Speed Videoendoscopy and Simultaneously Recorded Audio Data in Various Glottal Pathologies
Source: Biomedicines. 2025 Feb 18;13(2):511. doi: 10.3390/biomedicines13020511 (PMC11852736; doi:10.3390/biomedicines13020511)
Supplement: Supplementary file 1 [file biomedicines-13-00511-s001.zip]

Archive with 9 entries (9 files):
- Figure S1.jpg
- Figure S2.jpg
- Figure S3.jpg
- Figure S4.jpg
- Table S1.csv
- Table S2.csv
- Table S3.csv
- Table S4.csv
- Table S5.csv
