# Supplementary material for: Assessment of the Interdependencies Between High-Speed Videoendoscopy and Simultaneously Recorded Audio Data in Various Glottal Pathologies
Source: Biomedicines. 2025 Feb 18;13(2):511. doi: 10.3390/biomedicines13020511 (PMC11852736; doi:10.3390/biomedicines13020511)
Supplement: Supplementary file 1 [file biomedicines-13-00511-s001.zip › Table S1.csv]

	F0Avg..Hz._posterior	F0Avg..Hz._middle	F0Avg..Hz._anterior	F0Avg..Hz._audio	PPF...._posterior	PPF...._middle	PPF...._anterior	PPF...._audio	Jitt...._posterior	Jitt...._middle	Jitt...._anterior	Jitt...._audio	Jita..ms._posterior	Jita..ms._middle	Jita..ms._anterior	Jita..ms._audio	APF...._posterior	APF...._middle	APF...._anterior	APF...._audio	Shimmer...._posterior	Shimmer...._middle	Shimmer...._anterior	Shimmer...._audio	PRAP...._posterior	PRAP...._middle	PRAP...._anterior	PRAP...._audio	ARAP...._posterior	ARAP...._middle	ARAP...._anterior	ARAP...._audio	PPQ3...._posterior	PPQ3...._middle	PPQ3...._anterior	PPQ3...._audio	PPQ5...._posterior	PPQ5...._middle	PPQ5...._anterior	PPQ5...._audio	APQ3...._posterior	APQ3...._middle	APQ3...._anterior	APQ3...._audio	APQ5...._posterior	APQ5...._middle	APQ5...._anterior	APQ5...._audio
F0Avg..Hz._posterior	1	0.995225188	0.965718423	0.939150836	-0.073958642	0.112360976	-0.051669526	0.266140549	-0.056845401	0.126568127	-0.031725703	0.29551904	-0.133344281	-0.030690452	-0.19077099	0.048609545	-0.187469336	-0.097514548	-0.180134481	0.221360198	-0.186485459	-0.117365652	-0.188213206	0.253661794	-0.047918941	0.120224652	-0.062602458	0.296252099	-0.221875495	-0.108987783	-0.191647285	0.268581311	-0.048469667	0.117959257	-0.07460344	0.281745602	-0.031244271	0.173405174	-0.048978167	0.356434822	-0.203802478	-0.084305671	-0.164489398	0.255813341	-0.194199497	-0.089179871	-0.130311266	0.250745474
F0Avg..Hz._middle	0.995225188	1	0.97169097	0.94438634	-0.032989817	0.099300912	-0.065212223	0.252355288	-0.014119639	0.115139165	-0.046395638	0.280754375	-0.099362644	-0.028503109	-0.184920598	0.04850183	-0.162543148	-0.115037775	-0.18562971	0.204980402	-0.169685681	-0.134198459	-0.193076668	0.233592198	0.006076789	0.107214985	-0.07881679	0.278190788	-0.201308053	-0.12584706	-0.199719582	0.247961613	0.003611081	0.104169117	-0.089306062	0.264441329	0.023383475	0.157500609	-0.057990156	0.338550979	-0.17355313	-0.098377454	-0.172976444	0.237505348	-0.164993278	-0.104539771	-0.136229793	0.226938029
F0Avg..Hz._anterior	0.965718423	0.97169097	1	0.961690274	-0.051079251	-0.004568391	-0.06449225	0.217535957	-0.028565857	0.008434568	-0.043110459	0.253708951	-0.109095521	-0.047734448	-0.206101616	0.041857321	-0.185141477	-0.19086124	-0.203068588	0.106534099	-0.192547851	-0.21302763	-0.212588533	0.112503231	-0.011732167	0.00941776	-0.069854734	0.250944443	-0.228989293	-0.211484408	-0.212453801	0.114182414	-0.014474805	0.008129495	-0.082585973	0.232210979	-0.005215802	0.039067301	-0.061771332	0.335267831	-0.199278687	-0.183907332	-0.182849757	0.122264862	-0.200731284	-0.188594657	-0.158024965	0.124105346
F0Avg..Hz._audio	0.939150836	0.94438634	0.961690274	1	-0.027304086	0.038686474	-0.039781021	0.055308156	-0.002777255	0.052535426	-0.015764897	0.094638469	-0.092141294	-0.030499115	-0.187217742	-0.0060917	-0.208011676	-0.157187952	-0.195507802	0.013839572	-0.21922595	-0.180321721	-0.205972259	0.030617255	0.015927925	0.054858881	-0.043172156	0.094500428	-0.234762197	-0.171754135	-0.204921373	0.039925346	0.012721173	0.05369478	-0.057534064	0.073541827	0.020620754	0.084529369	-0.034536594	0.157366461	-0.206289696	-0.144422081	-0.176860561	0.038174504	-0.230047092	-0.157907264	-0.151697962	0.069407771
PPF...._posterior	-0.073958642	-0.032989817	-0.051079251	-0.027304086	1	0.509215124	0.617702568	0.178321204	0.992845294	0.497433654	0.620232247	0.170648572	0.523309261	0.140899837	0.487203403	0.017190436	0.800458743	0.454809936	0.348166726	0.106653541	0.762504165	0.443847759	0.326800374	0.111616988	0.967858444	0.482949889	0.563788485	0.162704502	0.788369614	0.429558373	0.300788834	0.10104385	0.972822909	0.48390801	0.56378938	0.159118991	0.957626678	0.522181059	0.634825025	0.137937603	0.834828179	0.430543992	0.305322033	0.094448571	0.730091032	0.505074515	0.45255229	0.167941286
PPF...._middle	0.112360976	0.099300912	-0.004568391	0.038686474	0.509215124	1	0.670638105	0.385437846	0.482217928	0.988411309	0.673541015	0.370719412	0.243532117	0.283312156	0.544117213	0.090298867	0.480313543	0.810292595	0.389513536	0.432292699	0.525015068	0.793378604	0.381469511	0.47105737	0.387354441	0.970686787	0.605272999	0.363723207	0.536142914	0.80334751	0.352898223	0.467670831	0.404209749	0.969559747	0.60420836	0.367523331	0.430625305	0.971254594	0.691747843	0.298923211	0.488165737	0.803782034	0.353192598	0.433422334	0.416375066	0.82630456	0.452387152	0.52128407
PPF...._anterior	-0.051669526	-0.065212223	-0.06449225	-0.039781021	0.617702568	0.670638105	1	0.294099028	0.585978866	0.653280692	0.997501936	0.288263036	0.3095235	0.219398721	0.734583221	0.074896664	0.587038458	0.595872865	0.521741224	0.205961531	0.623648274	0.58363346	0.486382878	0.197830855	0.489582581	0.640763058	0.934830736	0.276327177	0.624476891	0.564206382	0.468972473	0.168382054	0.511787	0.646813596	0.934910413	0.272995494	0.490152516	0.655565783	0.982706027	0.241170696	0.589813845	0.564306306	0.491556793	0.176502029	0.495562699	0.642952821	0.605225899	0.291771431
PPF...._audio	0.266140549	0.252355288	0.217535957	0.055308156	0.178321204	0.385437846	0.294099028	1	0.165839384	0.372762673	0.293572046	0.986505401	-0.005522693	0.02334327	0.163160565	0.249681292	0.28029938	0.318945898	0.239555741	0.82751641	0.32972318	0.304606594	0.244268016	0.798345147	0.098419201	0.337323181	0.240014931	0.989946643	0.226900857	0.304625103	0.219416269	0.763736845	0.105402591	0.338511583	0.238870361	0.991983545	0.136207931	0.385307255	0.29638421	0.961630838	0.214774415	0.320832618	0.245181675	0.794727064	0.244684403	0.343375191	0.240787825	0.730611606
Jitt...._posterior	-0.056845401	-0.014119639	-0.028565857	-0.002777255	0.992845294	0.482217928	0.585978866	0.165839384	1	0.484915321	0.594261003	0.173449848	0.583497915	0.208577908	0.489314648	0.095853831	0.784619658	0.425347714	0.315241963	0.091191883	0.744007396	0.413968825	0.295066425	0.097177377	0.978573959	0.461828798	0.530485237	0.153999526	0.76334539	0.396792392	0.262189665	0.086600165	0.982368424	0.463025302	0.529895322	0.148941748	0.971342493	0.510667781	0.611601767	0.134202716	0.821267131	0.404484258	0.276206484	0.08625971	0.71421315	0.4765461	0.417626381	0.159739913
Jitt...._middle	0.126568127	0.115139165	0.008434568	0.052535426	0.497433654	0.988411309	0.653280692	0.372762673	0.484915321	1	0.662407725	0.378303989	0.350381735	0.410016555	0.600635468	0.222450679	0.46841692	0.799531495	0.372507381	0.420603785	0.511599829	0.782221022	0.364480142	0.460408548	0.395627461	0.971498613	0.586210949	0.350942978	0.519703046	0.790601134	0.328015629	0.458515356	0.413716528	0.970311997	0.586714655	0.354718743	0.447250969	0.985129406	0.689785955	0.286996651	0.479707845	0.799933749	0.335581932	0.432714882	0.410845896	0.82369754	0.438613014	0.516073771
Jitt...._anterior	-0.031725703	-0.046395638	-0.043110459	-0.015764897	0.620232247	0.673541015	0.997501936	0.293572046	0.594261003	0.662407725	1	0.295399283	0.338390001	0.256351623	0.741751477	0.114845027	0.581996897	0.595438126	0.512410037	0.19898872	0.619868304	0.581704245	0.477469187	0.191673198	0.493732773	0.64539921	0.928503604	0.278235234	0.615664356	0.560358629	0.455233057	0.16138703	0.516928846	0.652160912	0.927325918	0.273986592	0.495556634	0.665732758	0.986166563	0.246380562	0.585357871	0.564403586	0.483372241	0.172890481	0.486116241	0.643157206	0.598512881	0.291587619
Jitt...._audio	0.29551904	0.280754375	0.253708951	0.094638469	0.170648572	0.370719412	0.288263036	0.986505401	0.173449848	0.378303989	0.295399283	1	0.096164192	0.14679325	0.211596266	0.37762731	0.262811076	0.297563866	0.217889981	0.804796244	0.312041166	0.282523537	0.221639633	0.775169767	0.107558548	0.339553041	0.243827839	0.986123365	0.210596606	0.283765266	0.196339604	0.742064568	0.115985384	0.341908285	0.242169944	0.983258095	0.148259156	0.393362165	0.302383915	0.96381339	0.199889072	0.301834156	0.224113116	0.781876516	0.226180724	0.325449608	0.225821428	0.720096638
Jita..ms._posterior	-0.133344281	-0.099362644	-0.109095521	-0.092141294	0.523309261	0.243532117	0.3095235	-0.005522693	0.583497915	0.350381735	0.338390001	0.096164192	1	0.874547156	0.760338658	0.781024004	0.406767149	0.223223219	0.134042937	-0.079657517	0.380742418	0.221180387	0.124198923	-0.082473486	0.610832258	0.353204485	0.372354169	-0.004628026	0.464207311	0.256283748	0.151839831	-0.076255101	0.622853364	0.359893406	0.383012202	-0.001669356	0.605146738	0.342707598	0.395319365	-0.043276545	0.456159424	0.246934449	0.104212894	-0.040885489	0.391983798	0.294667073	0.188963971	-0.008247534
Jita..ms._middle	-0.030690452	-0.028503109	-0.047734448	-0.030499115	0.140899837	0.283312156	0.219398721	0.02334327	0.208577908	0.410016555	0.256351623	0.14679325	0.874547156	1	0.721233435	0.919525066	0.131545985	0.237953674	0.092104431	-0.014389871	0.14762121	0.237028588	0.092088964	-0.009091938	0.213655519	0.408924824	0.291439791	0.032080478	0.214415967	0.280295147	0.122601464	-0.001390068	0.232123381	0.416683277	0.300514481	0.035470049	0.228768931	0.386274367	0.30987192	-0.00622925	0.163779756	0.273181966	0.079421038	0.03668686	0.133424452	0.286511142	0.118771875	0.068087866
Jita..ms._anterior	-0.19077099	-0.184920598	-0.206101616	-0.187217742	0.487203403	0.544117213	0.734583221	0.163160565	0.489314648	0.600635468	0.741751477	0.211596266	0.760338658	0.721233435	1	0.557136205	0.467802966	0.485818588	0.366817376	0.068103655	0.492848985	0.481225752	0.343112765	0.05302067	0.46043451	0.618244425	0.771484597	0.140930038	0.579633357	0.520597211	0.376380032	0.040215152	0.48155574	0.624716701	0.785388128	0.147817237	0.462075295	0.579111929	0.790697184	0.072086288	0.4962771	0.498369998	0.316340449	0.063578037	0.431354109	0.569963399	0.43147496	0.136609323
Jita..ms._audio	0.048609545	0.04850183	0.041857321	-0.0060917	0.017190436	0.090298867	0.074896664	0.249681292	0.095853831	0.222450679	0.114845027	0.37762731	0.781024004	0.919525066	0.557136205	1	0.068828171	0.081449252	0.043169132	0.1530413	0.088853608	0.081178268	0.049293797	0.140955087	0.103217432	0.196490802	0.125202062	0.260208545	0.092543848	0.110681244	0.060296751	0.139770155	0.119465118	0.205069256	0.133190044	0.263288296	0.126215044	0.212777465	0.161955559	0.233033242	0.072664505	0.122299116	0.0491976	0.201472638	0.080106025	0.129325674	0.05180198	0.171310473
APF...._posterior	-0.187469336	-0.162543148	-0.185141477	-0.208011676	0.800458743	0.480313543	0.587038458	0.28029938	0.784619658	0.46841692	0.581996897	0.262811076	0.406767149	0.131545985	0.467802966	0.068828171	1	0.55456281	0.512343677	0.183885619	0.989209453	0.563636311	0.494325121	0.177473014	0.739441882	0.420402488	0.485661765	0.23236342	0.936135136	0.522022805	0.429162289	0.139998824	0.747880271	0.423797889	0.489098537	0.235683673	0.768178999	0.482895929	0.591177657	0.224489694	0.975450267	0.531107858	0.459831235	0.143030045	0.966154682	0.585319945	0.589624944	0.209705017
APF...._middle	-0.097514548	-0.115037775	-0.19086124	-0.157187952	0.454809936	0.810292595	0.595872865	0.318945898	0.425347714	0.799531495	0.595438126	0.297563866	0.223223219	0.237953674	0.485818588	0.081449252	0.55456281	1	0.660200686	0.395193421	0.58615478	0.99355081	0.653618862	0.419057153	0.321548573	0.758695004	0.497598421	0.293985416	0.582047566	0.97130097	0.598105189	0.389426357	0.339676331	0.760248444	0.496833165	0.304247098	0.369873083	0.789549655	0.603666453	0.221341751	0.564570413	0.986170859	0.625986523	0.37274631	0.516354332	0.980302523	0.660783009	0.468810412
APF...._anterior	-0.180134481	-0.18562971	-0.203068588	-0.195507802	0.348166726	0.389513536	0.521741224	0.239555741	0.315241963	0.372507381	0.512410037	0.217889981	0.134042937	0.092104431	0.366817376	0.043169132	0.512343677	0.660200686	1	0.205811696	0.530348186	0.680980176	0.993466681	0.197488197	0.256349392	0.332178936	0.431342495	0.209715595	0.533160981	0.638990871	0.946979542	0.155506944	0.271166012	0.338183736	0.433813836	0.220922467	0.285075031	0.356808073	0.505522652	0.166070656	0.53226308	0.638682084	0.985773375	0.159499463	0.507169308	0.637260452	0.956027255	0.219333829
APF...._audio	0.221360198	0.204980402	0.106534099	0.013839572	0.106653541	0.432292699	0.205961531	0.82751641	0.091191883	0.420603785	0.19898872	0.804796244	-0.079657517	-0.014389871	0.068103655	0.1530413	0.183885619	0.395193421	0.205811696	1	0.22855295	0.395380219	0.220930159	0.988553685	0.044086655	0.36569442	0.132617976	0.807439532	0.128636279	0.3933638	0.167447782	0.966102136	0.050101276	0.364462841	0.134016389	0.812295451	0.095825106	0.445064815	0.19951386	0.757049947	0.128378496	0.409477902	0.201597518	0.982798811	0.178444345	0.394554503	0.226756465	0.909394455
Shimmer...._posterior	-0.186485459	-0.169685681	-0.192547851	-0.21922595	0.762504165	0.525015068	0.623648274	0.32972318	0.744007396	0.511599829	0.619868304	0.312041166	0.380742418	0.14762121	0.492848985	0.088853608	0.989209453	0.58615478	0.530348186	0.22855295	1	0.597239575	0.519669079	0.220825084	0.685089485	0.46090206	0.517514832	0.278912671	0.940439035	0.563790888	0.45203033	0.177000572	0.696128279	0.465380724	0.520778336	0.281716426	0.715878092	0.522549093	0.627679347	0.267109499	0.961417341	0.571366837	0.481808397	0.180863128	0.953460563	0.609672736	0.606862745	0.249771681
Shimmer...._middle	-0.117365652	-0.134198459	-0.21302763	-0.180321721	0.443847759	0.793378604	0.58363346	0.304606594	0.413968825	0.782221022	0.581704245	0.282523537	0.221180387	0.237028588	0.481225752	0.081178268	0.563636311	0.99355081	0.680980176	0.395380219	0.597239575	1	0.68142653	0.42094597	0.312753587	0.737955596	0.481489999	0.275628385	0.59371436	0.975208856	0.618580898	0.386505741	0.330609534	0.740364443	0.481576548	0.286434038	0.361641918	0.769609517	0.588142976	0.202843992	0.57561858	0.980105784	0.642597033	0.367204058	0.536291456	0.968154025	0.674063786	0.470659
Shimmer...._anterior	-0.188213206	-0.193076668	-0.212588533	-0.205972259	0.326800374	0.381469511	0.486382878	0.244268016	0.295066425	0.364480142	0.477469187	0.221639633	0.124198923	0.092088964	0.343112765	0.049293797	0.494325121	0.653618862	0.993466681	0.220930159	0.519669079	0.68142653	1	0.214252924	0.238516842	0.322184266	0.394901616	0.212175199	0.525440453	0.646144134	0.950330696	0.169646245	0.253001817	0.328536114	0.397895531	0.224485595	0.266162529	0.343652953	0.470053401	0.165898319	0.519807104	0.641496623	0.98399005	0.171906322	0.497918326	0.620465263	0.942011152	0.234430425
Shimmer...._audio	0.253661794	0.233592198	0.112503231	0.030617255	0.111616988	0.47105737	0.197830855	0.798345147	0.097177377	0.460408548	0.191673198	0.775169767	-0.082473486	-0.009091938	0.05302067	0.140955087	0.177473014	0.419057153	0.197488197	0.988553685	0.220825084	0.42094597	0.214252924	1	0.048684888	0.405488659	0.126992988	0.781677851	0.130901537	0.422211678	0.161891727	0.988466926	0.05504742	0.404021598	0.127559506	0.788129821	0.099229096	0.493893867	0.188190876	0.724856305	0.128987871	0.434504369	0.194453072	0.987432953	0.17527317	0.418683763	0.220673079	0.924480578
PRAP...._posterior	-0.047918941	0.006076789	-0.011732167	0.015927925	0.967858444	0.387354441	0.489582581	0.098419201	0.978573959	0.395627461	0.493732773	0.107558548	0.610832258	0.213655519	0.46043451	0.103217432	0.739441882	0.321548573	0.256349392	0.044086655	0.685089485	0.312753587	0.238516842	0.048684888	1	0.391500736	0.470469087	0.089062675	0.730476171	0.313209813	0.230732941	0.04950222	0.998765767	0.390854735	0.472897328	0.085812551	0.982298689	0.419580615	0.519562973	0.063039951	0.778406831	0.311060405	0.21816069	0.045766998	0.693813137	0.375362745	0.357075657	0.09748723
PRAP...._middle	0.120224652	0.107214985	0.00941776	0.054858881	0.482949889	0.970686787	0.640763058	0.337323181	0.461828798	0.971498613	0.64539921	0.339553041	0.353204485	0.408924824	0.618244425	0.196490802	0.420402488	0.758695004	0.332178936	0.36569442	0.46090206	0.737955596	0.322184266	0.405488659	0.391500736	1	0.652857548	0.333388977	0.525304272	0.783807109	0.35376487	0.417787808	0.408072231	0.999552698	0.65208593	0.337121439	0.410036941	0.948745436	0.664344274	0.258462171	0.434380159	0.75686364	0.301176677	0.379618722	0.35822076	0.780591262	0.395630228	0.461695674
PRAP...._anterior	-0.062602458	-0.07881679	-0.069854734	-0.043172156	0.563788485	0.605272999	0.934830736	0.240014931	0.530485237	0.586210949	0.928503604	0.243827839	0.372354169	0.291439791	0.771484597	0.125202062	0.485661765	0.497598421	0.431342495	0.132617976	0.517514832	0.481489999	0.394901616	0.126992988	0.470469087	0.652857548	1	0.253397678	0.606049839	0.523896258	0.482259042	0.12264599	0.48991424	0.660838349	0.99929479	0.249650833	0.424436182	0.58165578	0.907681799	0.20024745	0.49443227	0.470461493	0.413977456	0.115943187	0.397975688	0.54415641	0.508581445	0.224404248
PRAP...._audio	0.296252099	0.278190788	0.250944443	0.094500428	0.162704502	0.363723207	0.276327177	0.989946643	0.153999526	0.350942978	0.278235234	0.986123365	-0.004628026	0.032080478	0.140930038	0.260208545	0.23236342	0.293985416	0.209715595	0.807439532	0.278912671	0.275628385	0.212175199	0.781677851	0.089062675	0.333388977	0.253397678	1	0.194628775	0.286110454	0.212152993	0.755818599	0.095233482	0.335436215	0.249337909	0.997845381	0.113642707	0.36658042	0.274113404	0.967488445	0.169670507	0.291436764	0.22317352	0.783696929	0.190783995	0.315502488	0.209017354	0.719727445
ARAP...._posterior	-0.221875495	-0.201308053	-0.228989293	-0.234762197	0.788369614	0.536142914	0.624476891	0.226900857	0.76334539	0.519703046	0.615664356	0.210596606	0.464207311	0.214415967	0.579633357	0.092543848	0.936135136	0.582047566	0.533160981	0.128636279	0.940439035	0.59371436	0.525440453	0.130901537	0.730476171	0.525304272	0.606049839	0.194628775	1	0.614005381	0.529585411	0.110529227	0.739225406	0.530612035	0.61083655	0.201867424	0.727336794	0.523551065	0.623304027	0.159778114	0.961544236	0.581708237	0.487076009	0.096610663	0.914899304	0.59998627	0.605481328	0.20216208
ARAP...._middle	-0.108987783	-0.12584706	-0.211484408	-0.171754135	0.429558373	0.80334751	0.564206382	0.304625103	0.396792392	0.790601134	0.560358629	0.283765266	0.256283748	0.280295147	0.520597211	0.110681244	0.522022805	0.97130097	0.638990871	0.3933638	0.563790888	0.975208856	0.646144134	0.422211678	0.313209813	0.783807109	0.523896258	0.286110454	0.614005381	1	0.634609032	0.398886702	0.330110063	0.787060124	0.524590379	0.298148632	0.34078272	0.773814496	0.56907911	0.194302374	0.548006608	0.980780462	0.608768695	0.369300147	0.497327664	0.941110974	0.628148875	0.475009913
ARAP...._anterior	-0.191647285	-0.199719582	-0.212453801	-0.204921373	0.300788834	0.352898223	0.468972473	0.219416269	0.262189665	0.328015629	0.455233057	0.196339604	0.151839831	0.122601464	0.376380032	0.060296751	0.429162289	0.598105189	0.946979542	0.167447782	0.45203033	0.618580898	0.950330696	0.161891727	0.230732941	0.35376487	0.482259042	0.212152993	0.529585411	0.634609032	1	0.138389782	0.244101456	0.361793049	0.48466269	0.226349583	0.214744839	0.297157968	0.43627856	0.144898528	0.458918834	0.588292937	0.959834022	0.127436436	0.429703686	0.564137154	0.885940164	0.180880951
ARAP...._audio	0.268581311	0.247961613	0.114182414	0.039925346	0.10104385	0.467670831	0.168382054	0.763736845	0.086600165	0.458515356	0.16138703	0.742064568	-0.076255101	-0.001390068	0.040215152	0.139770155	0.139998824	0.389426357	0.155506944	0.966102136	0.177000572	0.386505741	0.169646245	0.988466926	0.04950222	0.417787808	0.12264599	0.755818599	0.110529227	0.398886702	0.138389782	1	0.055196927	0.415480796	0.123216317	0.763591153	0.090045608	0.495810561	0.156127956	0.686664435	0.098730773	0.405451925	0.156232332	0.989555248	0.141922809	0.392497958	0.187929936	0.905381662
PPQ3...._posterior	-0.048469667	0.003611081	-0.014474805	0.012721173	0.972822909	0.404209749	0.511787	0.105402591	0.982368424	0.413716528	0.516928846	0.115985384	0.622853364	0.232123381	0.48155574	0.119465118	0.747880271	0.339676331	0.271166012	0.050101276	0.696128279	0.330609534	0.253001817	0.05504742	0.998765767	0.408072231	0.48991424	0.095233482	0.739225406	0.330110063	0.244101456	0.055196927	1	0.408137963	0.492452248	0.092364852	0.981772931	0.437815907	0.542256035	0.06888193	0.785818892	0.328645188	0.233147253	0.05239215	0.700612865	0.394584381	0.375439546	0.106835844
PPQ3...._middle	0.117959257	0.104169117	0.008129495	0.05369478	0.48390801	0.969559747	0.646813596	0.338511583	0.463025302	0.970311997	0.652160912	0.341908285	0.359893406	0.416683277	0.624716701	0.205069256	0.423797889	0.760248444	0.338183736	0.364462841	0.465380724	0.740364443	0.328536114	0.404021598	0.390854735	0.999552698	0.660838349	0.335436215	0.530612035	0.787060124	0.361793049	0.415480796	0.408137963	1	0.659766136	0.339219959	0.407337185	0.946654359	0.66961767	0.260572978	0.437912319	0.758219537	0.308160385	0.377844488	0.360134525	0.781164826	0.401017466	0.46300937
PPQ3...._anterior	-0.07460344	-0.089306062	-0.082585973	-0.057534064	0.56378938	0.60420836	0.934910413	0.238870361	0.529895322	0.586714655	0.927325918	0.242169944	0.383012202	0.300514481	0.785388128	0.133190044	0.489098537	0.496833165	0.433813836	0.134016389	0.520778336	0.481576548	0.397895531	0.127559506	0.472897328	0.65208593	0.99929479	0.249337909	0.61083655	0.524590379	0.48466269	0.123216317	0.492452248	0.659766136	1	0.246476015	0.428429021	0.581036842	0.909270872	0.19404177	0.498858406	0.471905642	0.415467562	0.117038316	0.405606645	0.545656287	0.511327133	0.222614116
PPQ3...._audio	0.281745602	0.264441329	0.232210979	0.073541827	0.159118991	0.367523331	0.272995494	0.991983545	0.148941748	0.354718743	0.273986592	0.983258095	-0.001669356	0.035470049	0.147817237	0.263288296	0.235683673	0.304247098	0.220922467	0.812295451	0.281716426	0.286434038	0.224485595	0.788129821	0.085812551	0.337121439	0.249650833	0.997845381	0.201867424	0.298148632	0.226349583	0.763591153	0.092364852	0.339219959	0.246476015	1	0.110121547	0.368271465	0.270902185	0.961941887	0.175670438	0.303836858	0.236090633	0.790356883	0.199566517	0.3267918	0.216896755	0.729014172
PPQ5...._posterior	-0.031244271	0.023383475	-0.005215802	0.020620754	0.957626678	0.430625305	0.490152516	0.136207931	0.971342493	0.447250969	0.495556634	0.148259156	0.605146738	0.228768931	0.462075295	0.126215044	0.768178999	0.369873083	0.285075031	0.095825106	0.715878092	0.361641918	0.266162529	0.099229096	0.982298689	0.410036941	0.424436182	0.113642707	0.727336794	0.34078272	0.214744839	0.090045608	0.981772931	0.407337185	0.428429021	0.110121547	1	0.47856389	0.535122862	0.098498823	0.799344889	0.360806164	0.234939797	0.093567176	0.734072451	0.429747321	0.391715037	0.153285976
PPQ5...._middle	0.173405174	0.157500609	0.039067301	0.084529369	0.522181059	0.971254594	0.655565783	0.385307255	0.510667781	0.985129406	0.665732758	0.393362165	0.342707598	0.386274367	0.579111929	0.212777465	0.482895929	0.789549655	0.356808073	0.445064815	0.522549093	0.769609517	0.343652953	0.493893867	0.419580615	0.948745436	0.58165578	0.36658042	0.523551065	0.773814496	0.297157968	0.495810561	0.437815907	0.946654359	0.581036842	0.368271465	0.47856389	1	0.694578306	0.30840259	0.490654962	0.788384433	0.313232984	0.465658957	0.42935723	0.824030523	0.443032048	0.55585015
PPQ5...._anterior	-0.048978167	-0.057990156	-0.061771332	-0.034536594	0.634825025	0.691747843	0.982706027	0.29638421	0.611601767	0.689785955	0.986166563	0.302383915	0.395319365	0.30987192	0.790697184	0.161955559	0.591177657	0.603666453	0.505522652	0.19951386	0.627679347	0.588142976	0.470053401	0.188190876	0.519562973	0.664344274	0.907681799	0.274113404	0.623304027	0.56907911	0.43627856	0.156127956	0.542256035	0.66961767	0.909270872	0.270902185	0.535122862	0.694578306	1	0.241893355	0.593252479	0.580464561	0.464149747	0.172287269	0.510502307	0.66585775	0.600567248	0.290391689
PPQ5...._audio	0.356434822	0.338550979	0.335267831	0.157366461	0.137937603	0.298923211	0.241170696	0.961630838	0.134202716	0.286996651	0.246380562	0.96381339	-0.043276545	-0.00622925	0.072086288	0.233033242	0.224489694	0.221341751	0.166070656	0.757049947	0.267109499	0.202843992	0.165898319	0.724856305	0.063039951	0.258462171	0.20024745	0.967488445	0.159778114	0.194302374	0.144898528	0.686664435	0.06888193	0.260572978	0.19404177	0.961941887	0.098498823	0.30840259	0.241893355	1	0.153865497	0.208688369	0.178087396	0.723791001	0.183815233	0.242393958	0.190219617	0.697141132
APQ3...._posterior	-0.203802478	-0.17355313	-0.199278687	-0.206289696	0.834828179	0.488165737	0.589813845	0.214774415	0.821267131	0.479707845	0.585357871	0.199889072	0.456159424	0.163779756	0.4962771	0.072664505	0.975450267	0.564570413	0.53226308	0.128378496	0.961417341	0.57561858	0.519807104	0.128987871	0.778406831	0.434380159	0.49443227	0.169670507	0.961544236	0.548006608	0.458918834	0.098730773	0.785818892	0.437912319	0.498858406	0.175670438	0.799344889	0.490654962	0.593252479	0.153865497	1	0.554871945	0.482229205	0.097920649	0.944667927	0.585832304	0.602623448	0.190667875
APQ3...._middle	-0.084305671	-0.098377454	-0.183907332	-0.144422081	0.430543992	0.803782034	0.564306306	0.320832618	0.404484258	0.799933749	0.564403586	0.301834156	0.246934449	0.273181966	0.498369998	0.122299116	0.531107858	0.986170859	0.638682084	0.409477902	0.571366837	0.980105784	0.641496623	0.434504369	0.311060405	0.75686364	0.470461493	0.291436764	0.581708237	0.980780462	0.588292937	0.405451925	0.328645188	0.758219537	0.471905642	0.303836858	0.360806164	0.788384433	0.580464561	0.208688369	0.554871945	1	0.609730803	0.388740902	0.503422285	0.960868292	0.633531858	0.484359174
APQ3...._anterior	-0.164489398	-0.172976444	-0.182849757	-0.176860561	0.305322033	0.353192598	0.491556793	0.245181675	0.276206484	0.335581932	0.483372241	0.224113116	0.104212894	0.079421038	0.316340449	0.0491976	0.459831235	0.625986523	0.985773375	0.201597518	0.481808397	0.642597033	0.98399005	0.194453072	0.21816069	0.301176677	0.413977456	0.22317352	0.487076009	0.608768695	0.959834022	0.156232332	0.233147253	0.308160385	0.415467562	0.236090633	0.234939797	0.313232984	0.464149747	0.178087396	0.482229205	0.609730803	1	0.161164962	0.45227124	0.59396118	0.929364007	0.21545366
APQ3...._audio	0.255813341	0.237505348	0.122264862	0.038174504	0.094448571	0.433422334	0.176502029	0.794727064	0.08625971	0.432714882	0.172890481	0.781876516	-0.040885489	0.03668686	0.063578037	0.201472638	0.143030045	0.37274631	0.159499463	0.982798811	0.180863128	0.367204058	0.171906322	0.987432953	0.045766998	0.379618722	0.115943187	0.783696929	0.096610663	0.369300147	0.127436436	0.989555248	0.05239215	0.377844488	0.117038316	0.790356883	0.093567176	0.465658957	0.172287269	0.723791001	0.097920649	0.388740902	0.161164962	1	0.142700384	0.378644893	0.192018823	0.910720461
APQ5...._posterior	-0.194199497	-0.164993278	-0.200731284	-0.230047092	0.730091032	0.416375066	0.495562699	0.244684403	0.71421315	0.410845896	0.486116241	0.226180724	0.391983798	0.133424452	0.431354109	0.080106025	0.966154682	0.516354332	0.507169308	0.178444345	0.953460563	0.536291456	0.497918326	0.17527317	0.693813137	0.35822076	0.397975688	0.190783995	0.914899304	0.497327664	0.429703686	0.141922809	0.700612865	0.360134525	0.405606645	0.199566517	0.734072451	0.42935723	0.510502307	0.183815233	0.944667927	0.503422285	0.45227124	0.142700384	1	0.549294909	0.588345122	0.214613071
APQ5...._middle	-0.089179871	-0.104539771	-0.188594657	-0.157907264	0.505074515	0.82630456	0.642952821	0.343375191	0.4765461	0.82369754	0.643157206	0.325449608	0.294667073	0.286511142	0.569963399	0.129325674	0.585319945	0.980302523	0.637260452	0.394554503	0.609672736	0.968154025	0.620465263	0.418683763	0.375362745	0.780591262	0.54415641	0.315502488	0.59998627	0.941110974	0.564137154	0.392497958	0.394584381	0.781164826	0.545656287	0.3267918	0.429747321	0.824030523	0.66585775	0.242393958	0.585832304	0.960868292	0.59396118	0.378644893	0.549294909	1	0.656981499	0.47190491
APQ5...._anterior	-0.130311266	-0.136229793	-0.158024965	-0.151697962	0.45255229	0.452387152	0.605225899	0.240787825	0.417626381	0.438613014	0.598512881	0.225821428	0.188963971	0.118771875	0.43147496	0.05180198	0.589624944	0.660783009	0.956027255	0.226756465	0.606862745	0.674063786	0.942011152	0.220673079	0.357075657	0.395630228	0.508581445	0.209017354	0.605481328	0.628148875	0.885940164	0.187929936	0.375439546	0.401017466	0.511327133	0.216896755	0.391715037	0.443032048	0.600567248	0.190219617	0.602623448	0.633531858	0.929364007	0.192018823	0.588345122	0.656981499	1	0.26421376
APQ5...._audio	0.250745474	0.226938029	0.124105346	0.069407771	0.167941286	0.52128407	0.291771431	0.730611606	0.159739913	0.516073771	0.291587619	0.720096638	-0.008247534	0.068087866	0.136609323	0.171310473	0.209705017	0.468810412	0.219333829	0.909394455	0.249771681	0.470659	0.234430425	0.924480578	0.09748723	0.461695674	0.224404248	0.719727445	0.20216208	0.475009913	0.180880951	0.905381662	0.106835844	0.46300937	0.222614116	0.729014172	0.153285976	0.55585015	0.290391689	0.697141132	0.190667875	0.484359174	0.21545366	0.910720461	0.214613071	0.47190491	0.26421376	1
