# Supplementary material for: Assessment of the Interdependencies Between High-Speed Videoendoscopy and Simultaneously Recorded Audio Data in Various Glottal Pathologies
Source: Biomedicines. 2025 Feb 18;13(2):511. doi: 10.3390/biomedicines13020511 (PMC11852736; doi:10.3390/biomedicines13020511)
Supplement: Supplementary file 1 [file biomedicines-13-00511-s001.zip › Table S2.csv]

	F0Avg..Hz._posterior	F0Avg..Hz._middle	F0Avg..Hz._anterior	F0Avg..Hz._audio	PPF...._posterior	PPF...._middle	PPF...._anterior	PPF...._audio	Jitt...._posterior	Jitt...._middle	Jitt...._anterior	Jitt...._audio	Jita..ms._posterior	Jita..ms._middle	Jita..ms._anterior	Jita..ms._audio	APF...._posterior	APF...._middle	APF...._anterior	APF...._audio	Shimmer...._posterior	Shimmer...._middle	Shimmer...._anterior	Shimmer...._audio	PRAP...._posterior	PRAP...._middle	PRAP...._anterior	PRAP...._audio	ARAP...._posterior	ARAP...._middle	ARAP...._anterior	ARAP...._audio	PPQ3...._posterior	PPQ3...._middle	PPQ3...._anterior	PPQ3...._audio	PPQ5...._posterior	PPQ5...._middle	PPQ5...._anterior	PPQ5...._audio	APQ3...._posterior	APQ3...._middle	APQ3...._anterior	APQ3...._audio	APQ5...._posterior	APQ5...._middle	APQ5...._anterior	APQ5...._audio
F0Avg..Hz._posterior	1	0.999880656	0.997195371	0.999285798	0.242606078	0.146224837	0.431423207	0.0380449	0.235886134	0.161259417	0.447559388	0.048842664	-0.04159155	-0.072660302	0.123376859	-0.18406071	0.017846952	0.420723863	0.408879771	0.456047026	0.045270434	0.413126049	0.4436966	0.39002965	0.222506396	0.115750202	0.414361654	0.060214136	-0.004571559	0.389443383	0.476706023	0.329357815	0.227837381	0.105768788	0.400470613	0.050659845	0.292030104	0.310528009	0.552248483	0.053443259	-0.016236382	0.394222536	0.4421744	0.388968567	0.061894889	0.471960381	0.432515936	0.421537465
F0Avg..Hz._middle	0.999880656	1	0.998188254	0.998757007	0.249380521	0.146713871	0.427987719	0.042230506	0.242629744	0.161247567	0.443327103	0.052792003	-0.036046508	-0.071045229	0.122003464	-0.180966284	0.021615517	0.41219913	0.407172762	0.460618673	0.049093605	0.404335869	0.44006543	0.395665104	0.229325953	0.116489186	0.41113972	0.064197626	-8.76E-05	0.381459189	0.47329213	0.336973958	0.234674123	0.106818699	0.39786133	0.054870106	0.298508533	0.310372154	0.546094528	0.056952667	-0.011830933	0.386622651	0.440492327	0.39658226	0.065367174	0.462408718	0.430310034	0.428168642
F0Avg..Hz._anterior	0.997195371	0.998188254	1	0.994365657	0.267083661	0.134538638	0.404022614	0.048439596	0.260010884	0.147100742	0.416470783	0.057990561	-0.025302265	-0.078882529	0.103742207	-0.179465365	0.024476835	0.370460543	0.397133104	0.473887149	0.052277924	0.361525675	0.420867084	0.413366728	0.246797756	0.105242189	0.387635731	0.069394175	0.005341163	0.341173577	0.454649176	0.364482666	0.252386208	0.096803412	0.376596184	0.061017725	0.316496957	0.296845092	0.513742561	0.060240736	-0.006780256	0.347760087	0.429897724	0.424116795	0.068863675	0.418090588	0.419657285	0.448884725
F0Avg..Hz._audio	0.999285798	0.998757007	0.994365657	1	0.223054389	0.146013833	0.436840631	0.029661554	0.216491354	0.161982225	0.454540975	0.040873919	-0.054950012	-0.072672439	0.127847839	-0.189367477	0.010716055	0.43362065	0.410722199	0.435883603	0.037439743	0.42662767	0.448361431	0.369014737	0.20375629	0.115837868	0.420200012	0.052635561	-0.012887129	0.401203752	0.481467343	0.305415135	0.208979339	0.105296218	0.405171038	0.04272949	0.271879628	0.308893448	0.561891373	0.045734975	-0.02405556	0.405187988	0.44388882	0.363983106	0.05246936	0.487108866	0.434202876	0.402404369
PPF...._posterior	0.242606078	0.249380521	0.267083661	0.223054389	1	0.783009357	0.690778027	0.775109295	0.999736	0.769546904	0.650088189	0.77398208	0.924837231	0.738321776	0.747048369	0.694442276	0.85309815	0.292539742	0.447941922	0.720895242	0.859472741	0.272578114	0.446034455	0.675194792	0.998023571	0.778334382	0.693449593	0.757050995	0.859912822	0.335185941	0.453100617	0.605941813	0.9979775	0.785579316	0.721262544	0.758351435	0.991500842	0.788443435	0.527745759	0.790499247	0.855601816	0.363533172	0.463334469	0.671276477	0.85059895	0.183201782	0.386154172	0.692277811
PPF...._middle	0.146224837	0.146713871	0.134538638	0.146013833	0.783009357	1	0.830381421	0.868502985	0.789096831	0.999321141	0.809585064	0.873076261	0.848461901	0.967363004	0.939149457	0.854230909	0.842598474	0.516005458	0.31055761	0.518697998	0.831116723	0.51051985	0.39130748	0.519039935	0.798017642	0.998149414	0.847041327	0.869529224	0.847608359	0.564326831	0.398921307	0.415373917	0.793094576	0.997227929	0.860967826	0.865828302	0.759341897	0.969125771	0.69902563	0.875345223	0.851430756	0.576383786	0.33017716	0.416051995	0.75932648	0.427792384	0.226758014	0.51631856
PPF...._anterior	0.431423207	0.427987719	0.404022614	0.436840631	0.690778027	0.830381421	1	0.596670069	0.688583787	0.842975852	0.998156058	0.608436619	0.636875475	0.713597981	0.916650502	0.545419087	0.720503655	0.815413154	0.726474305	0.495333997	0.732366712	0.80374672	0.803840694	0.372079683	0.69629416	0.819015815	0.998184888	0.593187026	0.702884453	0.822595183	0.809539611	0.20977146	0.697986971	0.810337371	0.996108313	0.58301541	0.675491454	0.859337243	0.962402878	0.632451161	0.697827447	0.837431869	0.742197636	0.300154241	0.704959598	0.751882138	0.679936022	0.38210323
PPF...._audio	0.0380449	0.042230506	0.048439596	0.029661554	0.775109295	0.868502985	0.596670069	1	0.779562629	0.8574172	0.562986184	0.99977336	0.860409594	0.896796984	0.777041847	0.960897487	0.834392347	0.213826701	0.132320456	0.679042602	0.822540952	0.204488329	0.178165041	0.715041848	0.801379632	0.880330126	0.621300507	0.99866368	0.852421143	0.276366464	0.182836434	0.656161486	0.797816737	0.886097444	0.645530794	0.998839324	0.740551552	0.785780353	0.406382329	0.98857499	0.853050364	0.294753281	0.1475958	0.651955819	0.757951721	0.117696888	0.065143097	0.748732651
Jitt...._posterior	0.235886134	0.242629744	0.260010884	0.216491354	0.999736	0.789096831	0.688583787	0.779562629	1	0.775644056	0.647935439	0.778479759	0.930422535	0.74589058	0.749875053	0.701051146	0.857230459	0.290780617	0.435906084	0.718153877	0.86284693	0.27143017	0.436491575	0.674955027	0.9979412	0.784385802	0.691623096	0.761876319	0.863641941	0.334527111	0.443945048	0.604026869	0.997487458	0.791609085	0.719430136	0.763116484	0.99093519	0.793269132	0.524523861	0.796151385	0.85970255	0.362321319	0.452349208	0.666492112	0.853982895	0.181313474	0.372873657	0.692050599
Jitt...._middle	0.161259417	0.161247567	0.147100742	0.161982225	0.769546904	0.999321141	0.842975852	0.8574172	0.775644056	1	0.824251066	0.862701829	0.833952954	0.961235034	0.942645323	0.842750206	0.833922602	0.542040445	0.320785194	0.513876676	0.82289475	0.537088893	0.406512394	0.51018734	0.784304406	0.996547912	0.858952941	0.859264573	0.837086324	0.588669331	0.414243468	0.400708878	0.779385545	0.994785586	0.871265294	0.854895936	0.74647267	0.97179203	0.719259875	0.866299927	0.840832413	0.599900401	0.341119684	0.402660816	0.752144577	0.456749466	0.238552717	0.506327138
Jitt...._anterior	0.447559388	0.443327103	0.416470783	0.454540975	0.650088189	0.809585064	0.998156058	0.562986184	0.647935439	0.824251066	1	0.575690849	0.595533015	0.686112328	0.900783155	0.51226405	0.687584845	0.841142603	0.726063286	0.473745849	0.699800593	0.830630834	0.810131955	0.346693282	0.655050901	0.796930912	0.995290613	0.561053117	0.667167057	0.845063369	0.815853348	0.178512768	0.656729133	0.786991307	0.990442476	0.549988525	0.636312296	0.84375068	0.975003029	0.600946644	0.662229561	0.858148025	0.742434009	0.268824719	0.674385759	0.784427798	0.68341067	0.354465131
Jitt...._audio	0.048842664	0.052792003	0.057990561	0.040873919	0.77398208	0.873076261	0.608436619	0.99977336	0.778479759	0.862701829	0.575690849	1	0.858765867	0.898158333	0.784275108	0.959974979	0.836033759	0.230981704	0.141856163	0.682544642	0.824573824	0.221864948	0.190842864	0.715522562	0.800216933	0.884402182	0.632719761	0.998838881	0.852941652	0.292852536	0.195712525	0.652196293	0.796630062	0.889725059	0.656182119	0.998586078	0.739325269	0.791784143	0.421139754	0.990089162	0.853412276	0.310931735	0.157923831	0.649399764	0.760931404	0.135704274	0.075250387	0.749363945
Jita..ms._posterior	-0.04159155	-0.036046508	-0.025302265	-0.054950012	0.924837231	0.848461901	0.636875475	0.860409594	0.930422535	0.833952954	0.595533015	0.858765867	1	0.879437042	0.822798235	0.847089214	0.932865976	0.239390968	0.303846569	0.591184438	0.925478925	0.226270479	0.324265887	0.570347324	0.936321793	0.854978176	0.649425176	0.84337637	0.937999452	0.297045352	0.32441492	0.483159568	0.93177512	0.862986121	0.678222091	0.844956235	0.89084283	0.780533041	0.430830122	0.887586683	0.939886742	0.319790398	0.318031463	0.517773908	0.903420477	0.115030493	0.226928412	0.612312924
Jita..ms._middle	-0.072660302	-0.071045229	-0.078882529	-0.072672439	0.738321776	0.967363004	0.713597981	0.896796984	0.74589058	0.961235034	0.686112328	0.898158333	0.879437042	1	0.913637148	0.922709887	0.86579072	0.372302087	0.207284006	0.424516073	0.846884115	0.367250158	0.272109725	0.444608982	0.76157123	0.976812799	0.737537607	0.894275888	0.877138114	0.429100426	0.272708868	0.362536269	0.755518761	0.979501039	0.757064941	0.89356524	0.696645987	0.881619128	0.537600329	0.898538954	0.883983716	0.44200139	0.218559734	0.350397669	0.766545467	0.269613257	0.118077567	0.464122998
Jita..ms._anterior	0.123376859	0.122003464	0.103742207	0.127847839	0.747048369	0.939149457	0.916650502	0.777041847	0.749875053	0.942645323	0.900783155	0.784275108	0.822798235	0.913637148	1	0.779646845	0.864715955	0.631731823	0.556417993	0.450249757	0.862117267	0.622532679	0.62623364	0.377627799	0.764377035	0.940898357	0.926857088	0.770864858	0.858667809	0.662724038	0.62549847	0.236147041	0.762118259	0.937814849	0.935970968	0.764787884	0.708308958	0.889761196	0.793434982	0.808796362	0.858847318	0.678018912	0.567492858	0.28913393	0.811698063	0.534808621	0.483706065	0.410459042
Jita..ms._audio	-0.18406071	-0.180966284	-0.179465365	-0.189367477	0.694442276	0.854230909	0.545419087	0.960897487	0.701051146	0.842750206	0.51226405	0.959974979	0.847089214	0.922709887	0.779646845	1	0.830374456	0.18874515	0.074521095	0.516751315	0.811612145	0.182218096	0.124889184	0.556676384	0.725142665	0.872521078	0.575458131	0.954464462	0.85044295	0.25261657	0.123520339	0.501413642	0.720033682	0.878734864	0.599688151	0.955468064	0.644433602	0.736060554	0.340127485	0.946781295	0.854501636	0.268619319	0.085179064	0.485676182	0.743490054	0.083527679	-0.000321221	0.569618151
APF...._posterior	0.017846952	0.021615517	0.024476835	0.010716055	0.85309815	0.842598474	0.720503655	0.834392347	0.857230459	0.833922602	0.687584845	0.836033759	0.932865976	0.86579072	0.864715955	0.830374456	1	0.388900035	0.377844833	0.521559414	0.997978203	0.374267388	0.421879929	0.455190693	0.877620613	0.860535532	0.742624455	0.816733449	0.996151231	0.44573303	0.424516884	0.338936318	0.874641264	0.865420896	0.765305792	0.815852226	0.795945223	0.746713261	0.523369556	0.870680165	0.996681831	0.469833122	0.396341728	0.404419573	0.979972775	0.273372915	0.315598542	0.536884101
APF...._middle	0.420723863	0.41219913	0.370460543	0.43362065	0.292539742	0.516005458	0.815413154	0.213826701	0.290780617	0.542040445	0.841142603	0.230981704	0.239390968	0.372302087	0.631731823	0.18874515	0.388900035	1	0.622713254	0.248427128	0.404456468	0.999297601	0.748382507	0.078430903	0.294620652	0.498950778	0.80583239	0.216801927	0.350989892	0.994199981	0.747619055	-0.1247319	0.296090439	0.482602842	0.783308764	0.201240185	0.272072094	0.569166471	0.878936246	0.273039763	0.347067738	0.993200177	0.642337059	-0.021843102	0.4132527	0.988667949	0.622039471	0.06920235
APF...._anterior	0.408879771	0.407172762	0.397133104	0.410722199	0.447941922	0.31055761	0.726474305	0.132320456	0.435906084	0.320785194	0.726063286	0.141856163	0.303846569	0.207284006	0.556417993	0.074521095	0.377844833	0.622713254	1	0.331592811	0.416274067	0.603311185	0.979832801	0.123894627	0.443101094	0.299202129	0.702393082	0.115164961	0.364990917	0.587327409	0.976714102	-0.001873433	0.45232684	0.292941957	0.697998924	0.106839317	0.428924199	0.353596522	0.726955835	0.183425445	0.345634147	0.607900334	0.996553991	0.163461045	0.440727572	0.565267479	0.991866542	0.162823332
APF...._audio	0.456047026	0.460618673	0.473887149	0.435883603	0.720895242	0.518697998	0.495333997	0.679042602	0.718153877	0.513876676	0.473745849	0.682544642	0.591184438	0.424516073	0.450249757	0.516751315	0.521559414	0.248427128	0.331592811	1	0.547503532	0.234834743	0.361721338	0.964968108	0.719807734	0.500590711	0.484201074	0.677818996	0.533799302	0.278047625	0.374760822	0.878130506	0.72119256	0.50245326	0.497279642	0.673162329	0.724068009	0.568398031	0.414791004	0.692110307	0.515510277	0.297436209	0.362550029	0.936176337	0.552350758	0.183442554	0.321299271	0.947065751
Shimmer...._posterior	0.045270434	0.049093605	0.052277924	0.037439743	0.859472741	0.831116723	0.732366712	0.822540952	0.86284693	0.82289475	0.699800593	0.824573824	0.925478925	0.846884115	0.862117267	0.811612145	0.997978203	0.404456468	0.416274067	0.547503532	1	0.389116959	0.458871671	0.471318692	0.883511349	0.848042723	0.752467816	0.804236046	0.994779751	0.459641822	0.462108485	0.351081613	0.881099206	0.852668674	0.774646403	0.802937183	0.801561313	0.739948243	0.538193786	0.861984578	0.99295606	0.484412297	0.436055592	0.42470574	0.985762142	0.287871283	0.356689474	0.552675904
Shimmer...._middle	0.413126049	0.404335869	0.361525675	0.42662767	0.272578114	0.51051985	0.80374672	0.204488329	0.27143017	0.537088893	0.830630834	0.221864948	0.226270479	0.367250158	0.622532679	0.182218096	0.374267388	0.999297601	0.603311185	0.234834743	0.389116959	1	0.732902046	0.06873374	0.274754514	0.492966432	0.79413935	0.208550711	0.335889726	0.994203949	0.732696128	-0.135979206	0.275756277	0.476272455	0.770791024	0.192732112	0.252697648	0.563993834	0.870845721	0.265391593	0.332174877	0.991632303	0.624271371	-0.038200188	0.398061618	0.990442793	0.601959476	0.057528825
Shimmer...._anterior	0.4436966	0.44006543	0.420867084	0.448361431	0.446034455	0.39130748	0.803840694	0.178165041	0.436491575	0.406512394	0.810131955	0.190842864	0.324265887	0.272109725	0.62623364	0.124889184	0.421879929	0.748382507	0.979832801	0.361721338	0.458871671	0.732902046	1	0.149402685	0.442744394	0.377134346	0.780904222	0.165713104	0.401247751	0.717177048	0.997988999	-0.010341324	0.450122545	0.367670515	0.771336977	0.154357235	0.423546809	0.435846048	0.817642013	0.240915883	0.382889444	0.733455417	0.985389156	0.149128427	0.48492282	0.696006975	0.973200019	0.181713081
Shimmer...._audio	0.39002965	0.395665104	0.413366728	0.369014737	0.675194792	0.519039935	0.372079683	0.715041848	0.674955027	0.51018734	0.346693282	0.715522562	0.570347324	0.444608982	0.377627799	0.556676384	0.455190693	0.078430903	0.123894627	0.964968108	0.471318692	0.06873374	0.149402685	1	0.674433465	0.501547309	0.36681276	0.719702599	0.478837883	0.1179729	0.166163733	0.961144344	0.673853075	0.505627028	0.383799496	0.71783355	0.689491932	0.565108312	0.28222496	0.706506952	0.463882864	0.133591771	0.15504676	0.966910831	0.453404947	0.020605235	0.101686113	0.962205445
PRAP...._posterior	0.222506396	0.229325953	0.246797756	0.20375629	0.998023571	0.798017642	0.69629416	0.801379632	0.9979412	0.784304406	0.655050901	0.800216933	0.936321793	0.76157123	0.764377035	0.725142665	0.877620613	0.294620652	0.443101094	0.719807734	0.883511349	0.274754514	0.442744394	0.674433465	1	0.796407007	0.701748997	0.783199251	0.88573196	0.340693293	0.450190668	0.60337582	0.999838646	0.803863877	0.730062288	0.784567448	0.983634366	0.791237242	0.524247272	0.81643775	0.881345368	0.369319786	0.45895392	0.668679697	0.87074655	0.182514202	0.379579957	0.698706841
PRAP...._middle	0.115750202	0.116489186	0.105242189	0.115837868	0.778334382	0.998149414	0.819015815	0.880330126	0.784385802	0.996547912	0.796930912	0.884402182	0.854978176	0.976812799	0.940898357	0.872521078	0.860535532	0.498950778	0.299202129	0.500590711	0.848042723	0.492966432	0.377134346	0.501547309	0.796407007	1	0.838606461	0.88033878	0.866577189	0.549770142	0.384185768	0.402000375	0.791576978	0.999736937	0.853659325	0.877199388	0.749401202	0.95412693	0.677537386	0.885633996	0.870829462	0.56267499	0.317612039	0.403399499	0.774356257	0.408180576	0.21498417	0.507479948
PRAP...._anterior	0.414361654	0.41113972	0.387635731	0.420200012	0.693449593	0.847041327	0.998184888	0.621300507	0.691623096	0.858952941	0.995290613	0.632719761	0.649425176	0.737537607	0.926857088	0.575458131	0.742624455	0.80583239	0.702393082	0.484201074	0.752467816	0.79413935	0.780904222	0.36681276	0.701748997	0.838606461	1	0.617881092	0.72621327	0.816598276	0.787267387	0.209083533	0.703226726	0.830381245	0.998941476	0.608156747	0.674440428	0.866061131	0.951929721	0.653860401	0.722091599	0.83181022	0.718392222	0.295605554	0.720589411	0.740943483	0.653640389	0.381317623
PRAP...._audio	0.060214136	0.064197626	0.069394175	0.052635561	0.757050995	0.869529224	0.593187026	0.99866368	0.761876319	0.859264573	0.561053117	0.998838881	0.84337637	0.894275888	0.770864858	0.954464462	0.816733449	0.216801927	0.115164961	0.677818996	0.804236046	0.208550711	0.165713104	0.719702599	0.783199251	0.88033878	0.617881092	1	0.834408296	0.278666689	0.171401236	0.661154376	0.779347972	0.885556164	0.641023791	0.999790686	0.724075202	0.789724857	0.4090339	0.986728809	0.835244502	0.295695734	0.131758919	0.65121963	0.736737364	0.125248015	0.048389863	0.754458444
ARAP...._posterior	-0.004571559	-8.76E-05	0.005341163	-0.012887129	0.859912822	0.847608359	0.702884453	0.852421143	0.863641941	0.837086324	0.667167057	0.852941652	0.937999452	0.877138114	0.858667809	0.85044295	0.996151231	0.350989892	0.364990917	0.533799302	0.994779751	0.335889726	0.401247751	0.478837883	0.88573196	0.866577189	0.72621327	0.834408296	1	0.410777109	0.404372598	0.378327074	0.883003258	0.872578144	0.751117313	0.834590389	0.800815485	0.747498701	0.495330691	0.88072969	0.999156652	0.435710218	0.382476545	0.437745579	0.967663488	0.230523278	0.298768361	0.552232998
ARAP...._middle	0.389443383	0.381459189	0.341173577	0.401203752	0.335185941	0.564326831	0.822595183	0.276366464	0.334527111	0.588669331	0.845063369	0.292852536	0.297045352	0.429100426	0.662724038	0.25261657	0.44573303	0.994199981	0.587327409	0.278047625	0.459641822	0.994203949	0.717177048	0.1179729	0.340693293	0.549770142	0.816598276	0.278666689	0.410777109	1	0.718038621	-0.084491487	0.341343913	0.534421969	0.796621844	0.263694947	0.310697634	0.606257409	0.867000745	0.336835555	0.406960635	0.999056587	0.610251263	0.011469293	0.465318768	0.975579316	0.580089478	0.109879312
ARAP...._anterior	0.476706023	0.47329213	0.454649176	0.481467343	0.453100617	0.398921307	0.809539611	0.182836434	0.443945048	0.414243468	0.815853348	0.195712525	0.32441492	0.272708868	0.62549847	0.123520339	0.424516884	0.747619055	0.976714102	0.374760822	0.462108485	0.732696128	0.997988999	0.166163733	0.450190668	0.384185768	0.787267387	0.171401236	0.404372598	0.718038621	1	0.005695093	0.457280872	0.374611724	0.777708673	0.159879284	0.432429714	0.448675315	0.825299771	0.246409703	0.385481704	0.73388512	0.986288012	0.161974598	0.48781259	0.697074064	0.967161487	0.198401226
ARAP...._audio	0.329357815	0.336973958	0.364482666	0.305415135	0.605941813	0.415373917	0.20977146	0.656161486	0.604026869	0.400708878	0.178512768	0.652196293	0.483159568	0.362536269	0.236147041	0.501413642	0.338936318	-0.1247319	-0.001873433	0.878130506	0.351081613	-0.135979206	-0.010341324	0.961144344	0.60337582	0.402000375	0.209083533	0.661154376	0.378327074	-0.084491487	0.005695093	1	0.604229551	0.409689041	0.231524389	0.663799677	0.627850502	0.456570841	0.111222862	0.617626779	0.363932493	-0.067553679	0.01971341	0.978001282	0.316366802	-0.176868107	-0.024122117	0.908893241
PPQ3...._posterior	0.227837381	0.234674123	0.252386208	0.208979339	0.9979775	0.793094576	0.697986971	0.797816737	0.997487458	0.779385545	0.656729133	0.796630062	0.93177512	0.755518761	0.762118259	0.720033682	0.874641264	0.296090439	0.45232684	0.72119256	0.881099206	0.275756277	0.450122545	0.673853075	0.999838646	0.791576978	0.703226726	0.779347972	0.883003258	0.341343913	0.457280872	0.604229551	1	0.799044575	0.731533825	0.780758571	0.983790715	0.787113405	0.526728624	0.812023337	0.87832936	0.370392274	0.467398585	0.671752218	0.868480398	0.1841611	0.389818818	0.698304956
PPQ3...._middle	0.105768788	0.106818699	0.096803412	0.105296218	0.785579316	0.997227929	0.810337371	0.886097444	0.791609085	0.994785586	0.786991307	0.889725059	0.862986121	0.979501039	0.937814849	0.878734864	0.865420896	0.482602842	0.292941957	0.50245326	0.852668674	0.476272455	0.367670515	0.505627028	0.803863877	0.999736937	0.830381245	0.885556164	0.872578144	0.534421969	0.374611724	0.409689041	0.799044575	1	0.846420123	0.882835923	0.756108686	0.950872439	0.664115761	0.890162043	0.876878609	0.547852043	0.31085748	0.410522895	0.778442584	0.39005796	0.207901096	0.512541986
PPQ3...._anterior	0.400470613	0.39786133	0.376596184	0.405171038	0.721262544	0.860967826	0.996108313	0.645530794	0.719430136	0.871265294	0.990442476	0.656182119	0.678222091	0.757064941	0.935970968	0.599688151	0.765305792	0.783308764	0.697998924	0.497279642	0.774646403	0.770791024	0.771336977	0.383799496	0.730062288	0.853659325	0.998941476	0.641023791	0.751117313	0.796621844	0.777708673	0.231524389	0.731533825	0.846420123	1	0.632037319	0.701152877	0.875728439	0.939002615	0.675886262	0.747044161	0.813098969	0.713404273	0.3173315	0.74086014	0.713660173	0.64635802	0.399969138
PPQ3...._audio	0.050659845	0.054870106	0.061017725	0.04272949	0.758351435	0.865828302	0.58301541	0.998839324	0.763116484	0.854895936	0.549988525	0.998586078	0.844956235	0.89356524	0.764787884	0.955468064	0.815852226	0.201240185	0.106839317	0.673162329	0.802937183	0.192732112	0.154357235	0.71783355	0.784567448	0.877199388	0.608156747	0.999790686	0.834590389	0.263694947	0.159879284	0.663799677	0.780758571	0.882835923	0.632037319	1	0.725373888	0.784525237	0.395971237	0.985090008	0.835615163	0.281063037	0.122634309	0.65260853	0.734357482	0.1088924	0.039472466	0.752647077
PPQ5...._posterior	0.292030104	0.298508533	0.316496957	0.271879628	0.991500842	0.759341897	0.675491454	0.740551552	0.99093519	0.74647267	0.636312296	0.739325269	0.89084283	0.696645987	0.708308958	0.644433602	0.795945223	0.272072094	0.428924199	0.724068009	0.801561313	0.252697648	0.423546809	0.689491932	0.983634366	0.749401202	0.674440428	0.724075202	0.800815485	0.310697634	0.432429714	0.627850502	0.983790715	0.756108686	0.701152877	0.725373888	1	0.790979065	0.533452244	0.752828381	0.79724446	0.337634988	0.443766368	0.684739443	0.79586086	0.173309476	0.36773829	0.692303613
PPQ5...._middle	0.310528009	0.310372154	0.296845092	0.308893448	0.788443435	0.969125771	0.859337243	0.785780353	0.793269132	0.97179203	0.84375068	0.791784143	0.780533041	0.881619128	0.889761196	0.736060554	0.746713261	0.569166471	0.353596522	0.568398031	0.739948243	0.563993834	0.435846048	0.565108312	0.791237242	0.95412693	0.866061131	0.789724857	0.747498701	0.606257409	0.448675315	0.456570841	0.787113405	0.950872439	0.875728439	0.784525237	0.790979065	1	0.776635221	0.791839636	0.749983024	0.616366556	0.376897137	0.458741155	0.676933034	0.498821079	0.274555243	0.530050676
PPQ5...._anterior	0.552248483	0.546094528	0.513742561	0.561891373	0.527745759	0.69902563	0.962402878	0.406382329	0.524523861	0.719259875	0.975003029	0.421139754	0.430830122	0.537600329	0.793434982	0.340127485	0.523369556	0.878936246	0.726955835	0.414791004	0.538193786	0.870845721	0.817642013	0.28222496	0.524247272	0.677537386	0.951929721	0.4090339	0.495330691	0.867000745	0.825299771	0.111222862	0.526728624	0.664115761	0.939002615	0.395971237	0.533452244	0.776635221	1	0.44498699	0.490380625	0.87522682	0.743635912	0.199746691	0.522646208	0.850407542	0.697998268	0.269321573
PPQ5...._audio	0.053443259	0.056952667	0.060240736	0.045734975	0.790499247	0.875345223	0.632451161	0.98857499	0.796151385	0.866299927	0.600946644	0.990089162	0.887586683	0.898538954	0.808796362	0.946781295	0.870680165	0.273039763	0.183425445	0.692110307	0.861984578	0.265391593	0.240915883	0.706506952	0.81643775	0.885633996	0.653860401	0.986728809	0.88072969	0.336835555	0.246409703	0.617626779	0.812023337	0.890162043	0.675886262	0.985090008	0.752828381	0.791839636	0.44498699	1	0.879809364	0.353517217	0.204939408	0.624411911	0.814523531	0.174589975	0.11705301	0.755185614
APQ3...._posterior	-0.016236382	-0.011830933	-0.006780256	-0.02405556	0.855601816	0.851430756	0.697827447	0.853050364	0.85970255	0.840832413	0.662229561	0.853412276	0.939886742	0.883983716	0.858847318	0.854501636	0.996681831	0.347067738	0.345634147	0.515510277	0.99295606	0.332174877	0.382889444	0.463882864	0.881345368	0.870829462	0.722091599	0.835244502	0.999156652	0.406960635	0.385481704	0.363932493	0.87832936	0.876878609	0.747044161	0.835615163	0.79724446	0.749983024	0.490380625	0.879809364	1	0.431641407	0.362079554	0.420405652	0.96453366	0.227912949	0.278801662	0.538348408
APQ3...._middle	0.394222536	0.386622651	0.347760087	0.405187988	0.363533172	0.576383786	0.837431869	0.294753281	0.362321319	0.599900401	0.858148025	0.310931735	0.319790398	0.44200139	0.678018912	0.268619319	0.469833122	0.993200177	0.607900334	0.297436209	0.484412297	0.991632303	0.733455417	0.133591771	0.369319786	0.56267499	0.83181022	0.295695734	0.435710218	0.999056587	0.73388512	-0.067553679	0.370392274	0.547852043	0.813098969	0.281063037	0.337634988	0.616366556	0.87522682	0.353517217	0.431641407	1	0.629711688	0.033799897	0.489635256	0.970599098	0.600518634	0.128225332
APQ3...._anterior	0.4421744	0.440492327	0.429897724	0.44388882	0.463334469	0.33017716	0.742197636	0.1475958	0.452349208	0.341119684	0.742434009	0.157923831	0.318031463	0.218559734	0.567492858	0.085179064	0.396341728	0.642337059	0.996553991	0.362550029	0.436055592	0.624271371	0.985389156	0.15504676	0.45895392	0.317612039	0.718392222	0.131758919	0.382476545	0.610251263	0.986288012	0.01971341	0.467398585	0.31085748	0.713404273	0.122634309	0.443766368	0.376897137	0.743635912	0.204939408	0.362079554	0.629711688	1	0.182751452	0.464116926	0.585218103	0.986319959	0.19359016
APQ3...._audio	0.388968567	0.39658226	0.424116795	0.363983106	0.671276477	0.416051995	0.300154241	0.651955819	0.666492112	0.402660816	0.268824719	0.649399764	0.517773908	0.350397669	0.28913393	0.485676182	0.404419573	-0.021843102	0.163461045	0.936176337	0.42470574	-0.038200188	0.149128427	0.966910831	0.668679697	0.403399499	0.295605554	0.65121963	0.437745579	0.011469293	0.161974598	0.978001282	0.671752218	0.410522895	0.3173315	0.65260853	0.684739443	0.458741155	0.199746691	0.624411911	0.420405652	0.033799897	0.182751452	1	0.405511904	-0.082833637	0.15108714	0.933484473
APQ5...._posterior	0.061894889	0.065367174	0.068863675	0.05246936	0.85059895	0.75932648	0.704959598	0.757951721	0.853982895	0.752144577	0.674385759	0.760931404	0.903420477	0.766545467	0.811698063	0.743490054	0.979972775	0.4132527	0.440727572	0.552350758	0.985762142	0.398061618	0.48492282	0.453404947	0.87074655	0.774356257	0.720589411	0.736737364	0.967663488	0.465318768	0.48781259	0.316366802	0.868480398	0.778442584	0.74086014	0.734357482	0.79586086	0.676933034	0.522646208	0.814523531	0.96453366	0.489635256	0.464116926	0.405511904	1	0.30078041	0.39148158	0.540792201
APQ5...._middle	0.471960381	0.462408718	0.418090588	0.487108866	0.183201782	0.427792384	0.751882138	0.117696888	0.181313474	0.456749466	0.784427798	0.135704274	0.115030493	0.269613257	0.534808621	0.083527679	0.273372915	0.988667949	0.565267479	0.183442554	0.287871283	0.990442793	0.696006975	0.020605235	0.182514202	0.408180576	0.740943483	0.125248015	0.230523278	0.975579316	0.697074064	-0.176868107	0.1841611	0.39005796	0.713660173	0.1088924	0.173309476	0.498821079	0.850407542	0.174589975	0.227912949	0.970599098	0.585218103	-0.082833637	0.30078041	1	0.574467494	0.008991772
APQ5...._anterior	0.432515936	0.430310034	0.419657285	0.434202876	0.386154172	0.226758014	0.679936022	0.065143097	0.372873657	0.238552717	0.68341067	0.075250387	0.226928412	0.118077567	0.483706065	-0.000321221	0.315598542	0.622039471	0.991866542	0.321299271	0.356689474	0.601959476	0.973200019	0.101686113	0.379579957	0.21498417	0.653640389	0.048389863	0.298768361	0.580089478	0.967161487	-0.024122117	0.389818818	0.207901096	0.64635802	0.039472466	0.36773829	0.274555243	0.697998268	0.11705301	0.278801662	0.600518634	0.986319959	0.15108714	0.39148158	0.574467494	1	0.144145267
APQ5...._audio	0.421537465	0.428168642	0.448884725	0.402404369	0.692277811	0.51631856	0.38210323	0.748732651	0.692050599	0.506327138	0.354465131	0.749363945	0.612312924	0.464122998	0.410459042	0.569618151	0.536884101	0.06920235	0.162823332	0.947065751	0.552675904	0.057528825	0.181713081	0.962205445	0.698706841	0.507479948	0.381317623	0.754458444	0.552232998	0.109879312	0.198401226	0.908893241	0.698304956	0.512541986	0.399969138	0.752647077	0.692303613	0.530050676	0.269321573	0.755185614	0.538348408	0.128225332	0.19359016	0.933484473	0.540792201	0.008991772	0.144145267	1
