# Supplementary material for: Assessment of the Interdependencies Between High-Speed Videoendoscopy and Simultaneously Recorded Audio Data in Various Glottal Pathologies
Source: Biomedicines. 2025 Feb 18;13(2):511. doi: 10.3390/biomedicines13020511 (PMC11852736; doi:10.3390/biomedicines13020511)
Supplement: Supplementary file 1 [file biomedicines-13-00511-s001.zip › Table S3.csv]

	F0Avg..Hz._posterior	F0Avg..Hz._middle	F0Avg..Hz._anterior	F0Avg..Hz._audio	PPF...._posterior	PPF...._middle	PPF...._anterior	PPF...._audio	Jitt...._posterior	Jitt...._middle	Jitt...._anterior	Jitt...._audio	Jita..ms._posterior	Jita..ms._middle	Jita..ms._anterior	Jita..ms._audio	APF...._posterior	APF...._middle	APF...._anterior	APF...._audio	Shimmer...._posterior	Shimmer...._middle	Shimmer...._anterior	Shimmer...._audio	PRAP...._posterior	PRAP...._middle	PRAP...._anterior	PRAP...._audio	ARAP...._posterior	ARAP...._middle	ARAP...._anterior	ARAP...._audio	PPQ3...._posterior	PPQ3...._middle	PPQ3...._anterior	PPQ3...._audio	PPQ5...._posterior	PPQ5...._middle	PPQ5...._anterior	PPQ5...._audio	APQ3...._posterior	APQ3...._middle	APQ3...._anterior	APQ3...._audio	APQ5...._posterior	APQ5...._middle	APQ5...._anterior	APQ5...._audio
F0Avg..Hz._posterior	1	0.997720301	0.991938771	0.993728859	0.257393577	0.447482811	0.269671966	0.315200244	0.269205092	0.450309704	0.27132474	0.32833783	-0.084689486	0.090952173	0.02907371	0.032259062	-0.021202334	0.107894647	0.190776248	0.29342711	-0.032148581	0.121402776	0.245105587	0.256681934	0.271214634	0.473960174	0.280527453	0.332851802	-0.033788904	0.102742477	0.270317296	0.138731818	0.267682767	0.477296546	0.279196799	0.326765991	0.25050901	0.48106114	0.304753376	0.318562548	-0.032306413	0.087423206	0.226640133	0.162693804	-0.022767779	0.064675199	0.216626256	0.233896207
F0Avg..Hz._middle	0.997720301	1	0.994639427	0.994354354	0.287330102	0.433024166	0.256496313	0.317573533	0.30199928	0.433650636	0.256953351	0.331417278	-0.060595074	0.077831893	0.018641664	0.034809126	0.00033257	0.117238409	0.170857316	0.303544566	-0.011215896	0.131671703	0.220160807	0.267989741	0.300192391	0.458115573	0.264083043	0.336464157	-0.012218408	0.112659444	0.244911396	0.148019143	0.295203564	0.462393428	0.263644615	0.330255088	0.282520818	0.473062471	0.290684029	0.319413321	-0.010596315	0.095733134	0.206272644	0.171270426	-0.003937655	0.073868403	0.19641843	0.243478541
F0Avg..Hz._anterior	0.991938771	0.994639427	1	0.994597644	0.293641245	0.429359514	0.187738098	0.288216885	0.308904366	0.430437758	0.188276325	0.300954737	-0.053738306	0.077950251	-0.046759912	0.008620148	0.009726457	0.115870883	0.129841392	0.297709838	-0.002675496	0.129747029	0.183220066	0.263538334	0.305351886	0.453088387	0.197750538	0.304880556	-0.004452061	0.11081704	0.204948391	0.14506278	0.30007841	0.457047251	0.19782295	0.299735364	0.286664402	0.466731339	0.215243753	0.287417325	-0.002642865	0.093865488	0.162680268	0.167215218	0.003579834	0.071166873	0.158013912	0.234091805
F0Avg..Hz._audio	0.993728859	0.994354354	0.994597644	1	0.283965435	0.441153232	0.239157973	0.247282841	0.297952704	0.442786672	0.24144751	0.25962601	-0.063764713	0.083796953	0.003753129	-0.033034617	0.002235574	0.104571719	0.172503551	0.272194165	-0.009644348	0.116216049	0.223715306	0.239798418	0.295441125	0.465206811	0.249650644	0.264283217	-0.012928983	0.095289546	0.245426216	0.122975467	0.290790825	0.469138327	0.248416596	0.258861146	0.275160121	0.472869817	0.266702308	0.246238425	-0.011834369	0.080038648	0.204108271	0.143409834	-0.001580129	0.056630303	0.197865365	0.210675702
PPF...._posterior	0.257393577	0.287330102	0.293641245	0.283965435	1	0.612258359	0.203865847	0.357993271	0.996553091	0.585739382	0.179629652	0.346111988	0.904107979	0.659292908	0.106847666	0.319466751	0.677462874	0.694919462	0.317750657	0.459281894	0.64963631	0.688421313	0.283495733	0.486656525	0.993930971	0.577344651	0.157625721	0.367105292	0.667575161	0.675434641	0.294441737	0.469090049	0.99359118	0.584469517	0.170070951	0.378676124	0.990692816	0.616277209	0.16024418	0.284670108	0.693022293	0.681065569	0.343077573	0.45363045	0.630371561	0.691695455	0.323986852	0.452828937
PPF...._middle	0.447482811	0.433024166	0.429359514	0.441153232	0.612258359	1	0.503629898	0.351721003	0.606425805	0.998765539	0.497775929	0.350345541	0.46885583	0.885593002	0.292399582	0.220556784	0.22878355	0.656881433	0.627158116	0.309661119	0.21421772	0.654283934	0.668152936	0.30358802	0.629702133	0.995410576	0.502321082	0.363903406	0.235773844	0.62465087	0.684707651	0.271457438	0.631604932	0.994963853	0.503496906	0.363841967	0.600579082	0.974377315	0.483052286	0.326623198	0.250215031	0.630998744	0.658981815	0.283122259	0.187325052	0.5981837	0.6508632	0.320255251
PPF...._anterior	0.269671966	0.256496313	0.187738098	0.239157973	0.203865847	0.503629898	1	0.312082432	0.206277878	0.505917798	0.997744518	0.317825894	0.098972756	0.361433685	0.933609483	0.192846956	-0.095578201	0.262091063	0.821449644	0.300550538	-0.08899514	0.264427774	0.815759712	0.313426376	0.215792451	0.494335795	0.996360469	0.332919188	-0.079200598	0.232076113	0.829273196	0.303974077	0.214092136	0.494708406	0.996210996	0.325682573	0.214145903	0.524984505	0.985812251	0.318830218	-0.079389082	0.234186319	0.839150991	0.304334954	-0.092326199	0.230279115	0.817509204	0.31414983
PPF...._audio	0.315200244	0.317573533	0.288216885	0.247282841	0.357993271	0.351721003	0.312082432	1	0.352345476	0.346321881	0.292285784	0.997994529	0.283214763	0.294392655	0.189402217	0.937525216	0.270032125	0.361429544	0.302994578	0.720717153	0.26288788	0.370703179	0.319242477	0.70033489	0.372477387	0.348935895	0.293502296	0.994125792	0.283891187	0.374373909	0.347737661	0.670160715	0.376218816	0.350996031	0.302005307	0.997092239	0.360529743	0.368556936	0.343462644	0.97504873	0.292898998	0.369601726	0.345502611	0.696577174	0.258064166	0.361754352	0.314762683	0.749662775
Jitt...._posterior	0.269205092	0.30199928	0.308904366	0.297952704	0.996553091	0.606425805	0.206277878	0.352345476	1	0.580560834	0.181992185	0.34307714	0.879659672	0.630587647	0.102517005	0.301887563	0.662025327	0.690214815	0.305567647	0.458444583	0.636719165	0.686359327	0.273048698	0.484518402	0.991888325	0.572107669	0.160703293	0.364978213	0.654651279	0.67160647	0.283521519	0.46366966	0.98813365	0.579404839	0.173557911	0.37465267	0.990149719	0.619015296	0.163418248	0.281629319	0.677469534	0.673495119	0.330343035	0.449827613	0.615571483	0.67914998	0.311413805	0.452061843
Jitt...._middle	0.450309704	0.433650636	0.430437758	0.442786672	0.585739382	0.998765539	0.505917798	0.346321881	0.580560834	1	0.501029135	0.345353381	0.4398736	0.875295183	0.292275244	0.211280347	0.211382466	0.647615671	0.631621282	0.300777687	0.19791643	0.645449657	0.676997316	0.29348467	0.604990108	0.995231959	0.507472684	0.358543629	0.219059654	0.616317392	0.693419577	0.262002472	0.606564458	0.993683517	0.508050859	0.357949189	0.573716125	0.97179597	0.486494907	0.32188369	0.232497585	0.622322137	0.663167399	0.27442446	0.172394219	0.586417996	0.654058396	0.311942621
Jitt...._anterior	0.27132474	0.256953351	0.188276325	0.24144751	0.179629652	0.497775929	0.997744518	0.292285784	0.181992185	0.501029135	1	0.297876705	0.073663476	0.349821	0.937252916	0.173077033	-0.113180903	0.247774537	0.822286102	0.272158217	-0.106184984	0.249735075	0.814978947	0.283714607	0.19172249	0.49027434	0.996197876	0.311960503	-0.097040814	0.216738385	0.823384534	0.273995075	0.190086361	0.490296229	0.993039361	0.304810156	0.190519024	0.519125376	0.987948524	0.298710102	-0.097561786	0.219164364	0.833111853	0.274667458	-0.108627946	0.213620475	0.820996401	0.288483173
Jitt...._audio	0.32833783	0.331417278	0.300954737	0.25962601	0.346111988	0.350345541	0.317825894	0.997994529	0.34307714	0.345353381	0.297876705	1	0.260803588	0.280938705	0.190232812	0.931973744	0.244684011	0.347905873	0.293332585	0.70921313	0.238441858	0.358892592	0.311575399	0.685985877	0.361653025	0.349050477	0.299407758	0.99724148	0.25955702	0.361221428	0.340068291	0.651333525	0.364155505	0.351194026	0.308119847	0.997180442	0.350363404	0.37174294	0.35174558	0.983334712	0.267549307	0.354695482	0.335912618	0.680100732	0.232677964	0.346340879	0.306402018	0.736712469
Jita..ms._posterior	-0.084689486	-0.060595074	-0.053738306	-0.063764713	0.904107979	0.46885583	0.098972756	0.283214763	0.879659672	0.4398736	0.073663476	0.260803588	1	0.704425347	0.105412127	0.369444153	0.728497386	0.730049328	0.289111156	0.385733523	0.697235491	0.712004702	0.225919297	0.415340429	0.897165264	0.423091277	0.046810506	0.279151891	0.720914284	0.712166936	0.227008197	0.426798861	0.906218505	0.427562848	0.058809213	0.297039939	0.898108048	0.438005098	0.046800272	0.204293593	0.75310009	0.731761654	0.300729273	0.407251647	0.667481105	0.767230152	0.285819532	0.401180645
Jita..ms._middle	0.090952173	0.077831893	0.077950251	0.083796953	0.659292908	0.885593002	0.361433685	0.294392655	0.630587647	0.875295183	0.349821	0.280938705	0.704425347	1	0.261665287	0.297071114	0.370585018	0.750003131	0.563907759	0.26632932	0.347961252	0.736425258	0.565079568	0.272074395	0.666584145	0.863143659	0.343402427	0.293318312	0.371174253	0.720893328	0.573487831	0.268728062	0.678341716	0.862420487	0.346812603	0.301648196	0.646132524	0.83044437	0.326832437	0.257241993	0.396633451	0.740944031	0.584402237	0.269354627	0.311762125	0.740664727	0.582828925	0.296798797
Jita..ms._anterior	0.02907371	0.018641664	-0.046759912	0.003753129	0.106847666	0.292399582	0.933609483	0.189402217	0.102517005	0.292275244	0.937252916	0.190232812	0.105412127	0.261665287	1	0.145504606	-0.101053341	0.187653546	0.751203882	0.22978468	-0.094417849	0.187326786	0.713460705	0.250139906	0.109771259	0.273954578	0.926242404	0.199955017	-0.092574718	0.161715643	0.704995919	0.25540202	0.110834291	0.273787804	0.922883698	0.196419375	0.115399227	0.306122099	0.906119118	0.194566506	-0.091573629	0.166943519	0.737873516	0.247273382	-0.097579471	0.18409642	0.742724878	0.244869205
Jita..ms._audio	0.032259062	0.034809126	0.008620148	-0.033034617	0.319466751	0.220556784	0.192846956	0.937525216	0.301887563	0.211280347	0.173077033	0.931973744	0.369444153	0.297071114	0.145504606	1	0.332960822	0.341948499	0.228070516	0.659827997	0.327642639	0.345814471	0.22326913	0.643482574	0.331206287	0.210709138	0.167719198	0.92861669	0.353383681	0.356002467	0.24297971	0.641393503	0.340094704	0.212142811	0.175881237	0.93230775	0.329753813	0.22489357	0.218221973	0.921153103	0.364108699	0.358512291	0.259392326	0.665551679	0.320494356	0.372259186	0.241785182	0.707366616
APF...._posterior	-0.021202334	0.00033257	0.009726457	0.002235574	0.677462874	0.22878355	-0.095578201	0.270032125	0.662025327	0.211382466	-0.113180903	0.244684011	0.728497386	0.370585018	-0.101053341	0.332960822	1	0.605283989	0.073925656	0.529415639	0.996743318	0.610996303	0.038449469	0.532377906	0.658001435	0.190342812	-0.131560388	0.258409718	0.991724055	0.632160832	0.043910774	0.535684798	0.662411339	0.191126108	-0.123690028	0.27722361	0.651261921	0.193991718	-0.11922776	0.166140448	0.991602938	0.630440978	0.088030986	0.527358926	0.988317959	0.639152567	0.063209407	0.527764247
APF...._middle	0.107894647	0.117238409	0.115870883	0.104571719	0.694919462	0.656881433	0.262091063	0.361429544	0.690214815	0.647615671	0.247774537	0.347905873	0.730049328	0.750003131	0.187653546	0.341948499	0.605283989	1	0.437321207	0.432822488	0.589903052	0.995045719	0.40588395	0.420809023	0.717884418	0.631008757	0.243806772	0.363839643	0.61203025	0.98687433	0.417086087	0.392000943	0.71645935	0.626295351	0.24913725	0.374250912	0.703132202	0.628241317	0.241200179	0.286047218	0.626286227	0.992142104	0.461098646	0.400022651	0.536974754	0.9758383	0.437717452	0.45296716
APF...._anterior	0.190776248	0.170857316	0.129841392	0.172503551	0.317750657	0.627158116	0.821449644	0.302994578	0.305567647	0.631621282	0.822286102	0.293332585	0.289111156	0.563907759	0.751203882	0.228070516	0.073925656	0.437321207	1	0.253000225	0.065676259	0.417627903	0.987129271	0.274998759	0.34343725	0.613877339	0.82187293	0.302319525	0.096944831	0.389796037	0.967966194	0.293699916	0.349383783	0.610162998	0.818069849	0.307610973	0.317616735	0.601009257	0.797982569	0.248853916	0.109264996	0.412355344	0.983791004	0.284671199	0.055048755	0.394077404	0.975771655	0.284868978
APF...._audio	0.29342711	0.303544566	0.297709838	0.272194165	0.459281894	0.309661119	0.300550538	0.720717153	0.458444583	0.300777687	0.272158217	0.70921313	0.385733523	0.26632932	0.22978468	0.659827997	0.529415639	0.432822488	0.253000225	1	0.532843335	0.452217478	0.265203282	0.98811026	0.439919038	0.277719144	0.287044255	0.709819767	0.512872941	0.453471936	0.302696844	0.953546453	0.438918022	0.279829	0.304953704	0.717628912	0.438795545	0.308155551	0.273659542	0.668627126	0.509795743	0.437287563	0.309248188	0.971303293	0.536871261	0.450628337	0.277718039	0.976236181
Shimmer...._posterior	-0.032148581	-0.011215896	-0.002675496	-0.009644348	0.64963631	0.21421772	-0.08899514	0.26288788	0.636719165	0.19791643	-0.106184984	0.238441858	0.697235491	0.347961252	-0.094417849	0.327642639	0.996743318	0.589903052	0.065676259	0.532843335	1	0.600155398	0.034137346	0.532365142	0.629968933	0.176162525	-0.122905206	0.253667597	0.993388148	0.62206799	0.040279227	0.536532678	0.632995151	0.176887899	-0.114994028	0.271186317	0.625339405	0.182817674	-0.110896966	0.1634715	0.988350753	0.616804387	0.080872024	0.53119229	0.992141565	0.625350296	0.059569678	0.533396685
Shimmer...._middle	0.121402776	0.131671703	0.129747029	0.116216049	0.688421313	0.654283934	0.264427774	0.370703179	0.686359327	0.645449657	0.249735075	0.358892592	0.712004702	0.736425258	0.187326786	0.345814471	0.610996303	0.995045719	0.417627903	0.452217478	0.600155398	1	0.391933377	0.43673853	0.710071901	0.628183608	0.246210741	0.375353858	0.619207625	0.995326779	0.406327268	0.404533216	0.707060322	0.623306102	0.252200646	0.384455861	0.698519751	0.631939505	0.244816404	0.297920891	0.630099644	0.993443626	0.445543426	0.415116329	0.546705141	0.978274351	0.425213459	0.470921513
Shimmer...._anterior	0.245105587	0.220160807	0.183220066	0.223715306	0.283495733	0.668152936	0.815759712	0.319242477	0.273048698	0.676997316	0.814978947	0.311575399	0.225919297	0.565079568	0.713460705	0.22326913	0.038449469	0.40588395	0.987129271	0.265203282	0.034137346	0.391933377	1	0.28325675	0.310623873	0.659214531	0.822740169	0.319422155	0.06409975	0.367144424	0.988610495	0.301464715	0.315999611	0.654515955	0.820593441	0.322928762	0.278700202	0.638479067	0.788584216	0.270106784	0.072489325	0.386240806	0.982614445	0.29645805	0.02715852	0.356463262	0.965029145	0.289676017
Shimmer...._audio	0.256681934	0.267989741	0.263538334	0.239798418	0.486656525	0.30358802	0.313426376	0.70033489	0.484518402	0.29348467	0.283714607	0.685985877	0.415340429	0.272074395	0.250139906	0.643482574	0.532377906	0.420809023	0.274998759	0.98811026	0.532365142	0.43673853	0.28325675	1	0.462758998	0.267686737	0.298315509	0.685777016	0.511243531	0.436434084	0.321028464	0.979129406	0.462368264	0.270117826	0.317069545	0.69621605	0.46231078	0.302373688	0.279744534	0.642203218	0.511418861	0.423175659	0.332416317	0.979671786	0.540634521	0.43907418	0.297822119	0.967821589
PRAP...._posterior	0.271214634	0.300192391	0.305351886	0.295441125	0.993930971	0.629702133	0.215792451	0.372477387	0.991888325	0.604990108	0.19172249	0.361653025	0.897165264	0.666584145	0.109771259	0.331206287	0.658001435	0.717884418	0.34343725	0.439919038	0.629968933	0.710071901	0.310623873	0.462758998	1	0.59983259	0.17172744	0.384393042	0.656731713	0.696885793	0.322671655	0.444933867	0.999119193	0.605848553	0.183854386	0.395021964	0.989921443	0.632495659	0.174669705	0.299218929	0.683272942	0.703143011	0.370164995	0.433040662	0.606111455	0.708579968	0.34488364	0.437635298
PRAP...._middle	0.473960174	0.458115573	0.453088387	0.465206811	0.577344651	0.995410576	0.494335795	0.348935895	0.572107669	0.995231959	0.49027434	0.349050477	0.423091277	0.863143659	0.273954578	0.210709138	0.190342812	0.631008757	0.613877339	0.277719144	0.176162525	0.628183608	0.659214531	0.267686737	0.59983259	1	0.496655503	0.36209912	0.199670858	0.599175426	0.677247284	0.234468132	0.601774882	0.999618704	0.496727581	0.360997913	0.565331775	0.968831494	0.479309787	0.328633234	0.213324316	0.605986161	0.647222302	0.248823829	0.151149509	0.568046962	0.638460232	0.286955487
PRAP...._anterior	0.280527453	0.264083043	0.197750538	0.249650644	0.157625721	0.502321082	0.996360469	0.293502296	0.160703293	0.507472684	0.996197876	0.299407758	0.046810506	0.343402427	0.926242404	0.167719198	-0.131560388	0.243806772	0.82187293	0.287044255	-0.122905206	0.246210741	0.822740169	0.298315509	0.17172744	0.496655503	1	0.313644961	-0.11496296	0.212349869	0.837214665	0.291773074	0.169853078	0.496100813	0.998916882	0.306123048	0.166084303	0.519789598	0.982682675	0.301658443	-0.117483821	0.214490099	0.840760614	0.29329575	-0.12358513	0.207493891	0.82252315	0.299367393
PRAP...._audio	0.332851802	0.336464157	0.304880556	0.264283217	0.367105292	0.363903406	0.332919188	0.994125792	0.364978213	0.358543629	0.311960503	0.99724148	0.279151891	0.293318312	0.199955017	0.92861669	0.258409718	0.363839643	0.302319525	0.709819767	0.253667597	0.375353858	0.319422155	0.685777016	0.384393042	0.36209912	0.313644961	1	0.276861517	0.375928565	0.349206685	0.651187301	0.38623504	0.3643114	0.322908982	0.998750247	0.37329028	0.388057593	0.367306473	0.984315034	0.284508945	0.368986974	0.34684666	0.680809777	0.246511126	0.363174632	0.316831703	0.734330969
ARAP...._posterior	-0.033788904	-0.012218408	-0.004452061	-0.012928983	0.667575161	0.235773844	-0.079200598	0.283891187	0.654651279	0.219059654	-0.097040814	0.25955702	0.720914284	0.371174253	-0.092574718	0.353383681	0.991724055	0.61203025	0.096944831	0.512872941	0.993388148	0.619207625	0.06409975	0.511243531	0.656731713	0.199670858	-0.11496296	0.276861517	1	0.640986187	0.069031638	0.517646623	0.659970048	0.200206828	-0.107030438	0.294240831	0.651120867	0.209196128	-0.099952923	0.183434867	0.997521258	0.638476169	0.112058111	0.514325975	0.978906205	0.642682411	0.084951164	0.520761872
ARAP...._middle	0.102742477	0.112659444	0.11081704	0.095289546	0.675434641	0.62465087	0.232076113	0.374373909	0.67160647	0.616317392	0.216738385	0.361221428	0.712166936	0.720893328	0.161715643	0.356002467	0.632160832	0.98687433	0.389796037	0.453471936	0.62206799	0.995326779	0.367144424	0.436434084	0.696885793	0.599175426	0.212349869	0.375928565	0.640986187	1	0.383889131	0.404644878	0.694648789	0.593623492	0.218489366	0.386039796	0.684636837	0.598912153	0.214065944	0.296287707	0.651336291	0.996878845	0.420838061	0.415480886	0.568985924	0.97807116	0.397026072	0.475070924
ARAP...._anterior	0.270317296	0.244911396	0.204948391	0.245426216	0.294441737	0.684707651	0.829273196	0.347737661	0.283521519	0.693419577	0.823384534	0.340068291	0.227008197	0.573487831	0.704995919	0.24297971	0.043910774	0.417086087	0.967966194	0.302696844	0.040279227	0.406327268	0.988610495	0.321028464	0.322671655	0.677247284	0.837214665	0.349206685	0.069031638	0.383889131	1	0.341092593	0.328279935	0.672701638	0.838535179	0.352618593	0.288675096	0.654462244	0.800472338	0.297820382	0.076773687	0.401015221	0.989911535	0.336980812	0.035380668	0.370143606	0.957180719	0.32250825
ARAP...._audio	0.138731818	0.148019143	0.14506278	0.122975467	0.469090049	0.271457438	0.303974077	0.670160715	0.46366966	0.262002472	0.273995075	0.651333525	0.426798861	0.268728062	0.25540202	0.641393503	0.535684798	0.392000943	0.293699916	0.953546453	0.536532678	0.404533216	0.301464715	0.979129406	0.444933867	0.234468132	0.291773074	0.651187301	0.517646623	0.404644878	0.341092593	1	0.44617721	0.236364153	0.31083997	0.664976819	0.43810298	0.259189909	0.259573301	0.596041398	0.518688019	0.396276464	0.354322599	0.993194567	0.552205854	0.415006524	0.314908796	0.941320248
PPQ3...._posterior	0.267682767	0.295203564	0.30007841	0.290790825	0.99359118	0.631604932	0.214092136	0.376218816	0.98813365	0.606564458	0.190086361	0.364155505	0.906218505	0.678341716	0.110834291	0.340094704	0.662411339	0.71645935	0.349383783	0.438918022	0.632995151	0.707060322	0.315999611	0.462368264	0.999119193	0.601774882	0.169853078	0.38623504	0.659970048	0.694648789	0.328279935	0.44617721	1	0.607795878	0.181757572	0.39780583	0.987919179	0.629853538	0.172677524	0.301699082	0.687847205	0.702937395	0.376363423	0.433553242	0.610182577	0.710364275	0.350792621	0.436384301
PPQ3...._middle	0.477296546	0.462393428	0.457047251	0.469138327	0.584469517	0.994963853	0.494708406	0.350996031	0.579404839	0.993683517	0.490296229	0.351194026	0.427562848	0.862420487	0.273787804	0.212142811	0.191126108	0.626295351	0.610162998	0.279829	0.176887899	0.623306102	0.654515955	0.270117826	0.605848553	0.999618704	0.496100813	0.3643114	0.200206828	0.593623492	0.672701638	0.236364153	0.607795878	1	0.496456086	0.363268185	0.572013671	0.969075493	0.4792269	0.331307435	0.213820603	0.600410468	0.64367542	0.250680073	0.151643523	0.563029906	0.63554976	0.288020911
PPQ3...._anterior	0.279196799	0.263644615	0.19782295	0.248416596	0.170070951	0.503496906	0.996210996	0.302005307	0.173557911	0.508050859	0.993039361	0.308119847	0.058809213	0.346812603	0.922883698	0.175881237	-0.123690028	0.24913725	0.818069849	0.304953704	-0.114994028	0.252200646	0.820593441	0.317069545	0.183854386	0.496727581	0.998916882	0.322908982	-0.107030438	0.218489366	0.838535179	0.31083997	0.181757572	0.496456086	1	0.315259881	0.178220545	0.521616241	0.978495261	0.310894563	-0.109704124	0.220039638	0.84159153	0.312255741	-0.116222259	0.214209945	0.817412689	0.314369054
PPQ3...._audio	0.326765991	0.330255088	0.299735364	0.258861146	0.378676124	0.363841967	0.325682573	0.997092239	0.37465267	0.357949189	0.304810156	0.997180442	0.297039939	0.301648196	0.196419375	0.93230775	0.27722361	0.374250912	0.307610973	0.717628912	0.271186317	0.384455861	0.322928762	0.69621605	0.395021964	0.360997913	0.306123048	0.998750247	0.294240831	0.386039796	0.352618593	0.664976819	0.39780583	0.363268185	0.315259881	1	0.383040089	0.384581325	0.357938323	0.978395936	0.303020425	0.380403856	0.351991971	0.692357788	0.264695712	0.37477032	0.320945481	0.74236319
PPQ5...._posterior	0.25050901	0.282520818	0.286664402	0.275160121	0.990692816	0.600579082	0.214145903	0.360529743	0.990149719	0.573716125	0.190519024	0.350363404	0.898108048	0.646132524	0.115399227	0.329753813	0.651261921	0.703132202	0.317616735	0.438795545	0.625339405	0.698519751	0.278700202	0.46231078	0.989921443	0.565331775	0.166084303	0.37329028	0.651120867	0.684636837	0.288675096	0.43810298	0.987919179	0.572013671	0.178220545	0.383040089	1	0.626621608	0.176727776	0.29565321	0.676254965	0.688498726	0.342027854	0.426192216	0.600576251	0.70175127	0.326893859	0.44311958
PPQ5...._middle	0.48106114	0.473062471	0.466731339	0.472869817	0.616277209	0.974377315	0.524984505	0.368556936	0.619015296	0.97179597	0.519125376	0.37174294	0.438005098	0.83044437	0.306122099	0.22489357	0.193991718	0.628241317	0.601009257	0.308155551	0.182817674	0.631939505	0.638479067	0.302373688	0.632495659	0.968831494	0.519789598	0.388057593	0.209196128	0.598912153	0.654462244	0.259189909	0.629853538	0.969075493	0.521616241	0.384581325	0.626621608	1	0.513028895	0.358144151	0.221046225	0.599306973	0.632891836	0.272249599	0.15668843	0.569616938	0.630855156	0.32429716
PPQ5...._anterior	0.304753376	0.290684029	0.215243753	0.266702308	0.16024418	0.483052286	0.985812251	0.343462644	0.163418248	0.486494907	0.987948524	0.35174558	0.046800272	0.326832437	0.906119118	0.218221973	-0.11922776	0.241200179	0.797982569	0.273659542	-0.110896966	0.244816404	0.788584216	0.279744534	0.174669705	0.479309787	0.982682675	0.367306473	-0.099952923	0.214065944	0.800472338	0.259573301	0.172677524	0.4792269	0.978495261	0.357938323	0.176727776	0.513028895	1	0.358304114	-0.10142185	0.214690962	0.812614863	0.263569488	-0.111888406	0.211447339	0.799650584	0.303866348
PPQ5...._audio	0.318562548	0.319413321	0.287417325	0.246238425	0.284670108	0.326623198	0.318830218	0.97504873	0.281629319	0.32188369	0.298710102	0.983334712	0.204293593	0.257241993	0.194566506	0.921153103	0.166140448	0.286047218	0.248853916	0.668627126	0.1634715	0.297920891	0.270106784	0.642203218	0.299218929	0.328633234	0.301658443	0.984315034	0.183434867	0.296287707	0.297820382	0.596041398	0.301699082	0.331307435	0.310894563	0.978395936	0.29565321	0.358144151	0.358304114	1	0.189496668	0.28905981	0.290179878	0.627625952	0.157068656	0.290669403	0.26835757	0.693518617
APQ3...._posterior	-0.032306413	-0.010596315	-0.002642865	-0.011834369	0.693022293	0.250215031	-0.079389082	0.292898998	0.677469534	0.232497585	-0.097561786	0.267549307	0.75310009	0.396633451	-0.091573629	0.364108699	0.991602938	0.626286227	0.109264996	0.509795743	0.988350753	0.630099644	0.072489325	0.511418861	0.683272942	0.213324316	-0.117483821	0.284508945	0.997521258	0.651336291	0.076773687	0.518688019	0.687847205	0.213820603	-0.109704124	0.303020425	0.676254965	0.221046225	-0.10142185	0.189496668	1	0.651634475	0.123535099	0.5128538	0.973180077	0.658227623	0.093866043	0.516502058
APQ3...._middle	0.087423206	0.095733134	0.093865488	0.080038648	0.681065569	0.630998744	0.234186319	0.369601726	0.673495119	0.622322137	0.219164364	0.354695482	0.731761654	0.740944031	0.166943519	0.358512291	0.630440978	0.992142104	0.412355344	0.437287563	0.616804387	0.993443626	0.386240806	0.423175659	0.703143011	0.605986161	0.214490099	0.368986974	0.638476169	0.996878845	0.401015221	0.396276464	0.702937395	0.600410468	0.220039638	0.380403856	0.688498726	0.599306973	0.214690962	0.28905981	0.651634475	1	0.441257517	0.404954816	0.564971089	0.981090374	0.416105857	0.460424581
APQ3...._anterior	0.226640133	0.206272644	0.162680268	0.204108271	0.343077573	0.658981815	0.839150991	0.345502611	0.330343035	0.663167399	0.833111853	0.335912618	0.300729273	0.584402237	0.737873516	0.259392326	0.088030986	0.461098646	0.983791004	0.309248188	0.080872024	0.445543426	0.982614445	0.332416317	0.370164995	0.647222302	0.840760614	0.34684666	0.112058111	0.420838061	0.989911535	0.354322599	0.376363423	0.64367542	0.84159153	0.351991971	0.342027854	0.632891836	0.812614863	0.290179878	0.123535099	0.441257517	1	0.346094922	0.072666226	0.421363055	0.973069011	0.336150021
APQ3...._audio	0.162693804	0.171270426	0.167215218	0.143409834	0.45363045	0.283122259	0.304334954	0.696577174	0.449827613	0.27442446	0.274667458	0.680100732	0.407251647	0.269354627	0.247273382	0.665551679	0.527358926	0.400022651	0.284671199	0.971303293	0.53119229	0.415116329	0.29645805	0.979671786	0.433040662	0.248823829	0.29329575	0.680809777	0.514325975	0.415480886	0.336980812	0.993194567	0.433553242	0.250680073	0.312255741	0.692357788	0.426192216	0.272249599	0.263569488	0.627625952	0.5128538	0.404954816	0.346094922	1	0.543666194	0.421621603	0.307774898	0.957747142
APQ5...._posterior	-0.022767779	-0.003937655	0.003579834	-0.001580129	0.630371561	0.187325052	-0.092326199	0.258064166	0.615571483	0.172394219	-0.108627946	0.232677964	0.667481105	0.311762125	-0.097579471	0.320494356	0.988317959	0.536974754	0.055048755	0.536871261	0.992141565	0.546705141	0.02715852	0.540634521	0.606111455	0.151149509	-0.12358513	0.246511126	0.978906205	0.568985924	0.035380668	0.552205854	0.610182577	0.151643523	-0.116222259	0.264695712	0.600576251	0.15668843	-0.111888406	0.157068656	0.973180077	0.564971089	0.072666226	0.543666194	1	0.58016694	0.0514166	0.533039436
APQ5...._middle	0.064675199	0.073868403	0.071166873	0.056630303	0.691695455	0.5981837	0.230279115	0.361754352	0.67914998	0.586417996	0.213620475	0.346340879	0.767230152	0.740664727	0.18409642	0.372259186	0.639152567	0.9758383	0.394077404	0.450628337	0.625350296	0.978274351	0.356463262	0.43907418	0.708579968	0.568046962	0.207493891	0.363174632	0.642682411	0.97807116	0.370143606	0.415006524	0.710364275	0.563029906	0.214209945	0.37477032	0.70175127	0.569616938	0.211447339	0.290669403	0.658227623	0.981090374	0.421363055	0.421621603	0.58016694	1	0.407124305	0.474095698
APQ5...._anterior	0.216626256	0.19641843	0.158013912	0.197865365	0.323986852	0.6508632	0.817509204	0.314762683	0.311413805	0.654058396	0.820996401	0.306402018	0.285819532	0.582828925	0.742724878	0.241785182	0.063209407	0.437717452	0.975771655	0.277718039	0.059569678	0.425213459	0.965029145	0.297822119	0.34488364	0.638460232	0.82252315	0.316831703	0.084951164	0.397026072	0.957180719	0.314908796	0.350792621	0.63554976	0.817412689	0.320945481	0.326893859	0.630855156	0.799650584	0.26835757	0.093866043	0.416105857	0.973069011	0.307774898	0.0514166	0.407124305	1	0.316393667
APQ5...._audio	0.233896207	0.243478541	0.234091805	0.210675702	0.452828937	0.320255251	0.31414983	0.749662775	0.452061843	0.311942621	0.288483173	0.736712469	0.401180645	0.296798797	0.244869205	0.707366616	0.527764247	0.45296716	0.284868978	0.976236181	0.533396685	0.470921513	0.289676017	0.967821589	0.437635298	0.286955487	0.299367393	0.734330969	0.520761872	0.475070924	0.32250825	0.941320248	0.436384301	0.288020911	0.314369054	0.74236319	0.44311958	0.32429716	0.303866348	0.693518617	0.516502058	0.460424581	0.336150021	0.957747142	0.533039436	0.474095698	0.316393667	1
