# Supplementary material for: Assessment of the Interdependencies Between High-Speed Videoendoscopy and Simultaneously Recorded Audio Data in Various Glottal Pathologies
Source: Biomedicines. 2025 Feb 18;13(2):511. doi: 10.3390/biomedicines13020511 (PMC11852736; doi:10.3390/biomedicines13020511)
Supplement: Supplementary file 1 [file biomedicines-13-00511-s001.zip › Table S4.csv]

	F0Avg..Hz._posterior	F0Avg..Hz._middle	F0Avg..Hz._anterior	F0Avg..Hz._audio	PPF...._posterior	PPF...._middle	PPF...._anterior	PPF...._audio	Jitt...._posterior	Jitt...._middle	Jitt...._anterior	Jitt...._audio	Jita..ms._posterior	Jita..ms._middle	Jita..ms._anterior	Jita..ms._audio	APF...._posterior	APF...._middle	APF...._anterior	APF...._audio	Shimmer...._posterior	Shimmer...._middle	Shimmer...._anterior	Shimmer...._audio	PRAP...._posterior	PRAP...._middle	PRAP...._anterior	PRAP...._audio	ARAP...._posterior	ARAP...._middle	ARAP...._anterior	ARAP...._audio	PPQ3...._posterior	PPQ3...._middle	PPQ3...._anterior	PPQ3...._audio	PPQ5...._posterior	PPQ5...._middle	PPQ5...._anterior	PPQ5...._audio	APQ3...._posterior	APQ3...._middle	APQ3...._anterior	APQ3...._audio	APQ5...._posterior	APQ5...._middle	APQ5...._anterior	APQ5...._audio
F0Avg..Hz._posterior	1	0.997645886	0.999189172	0.997323136	-0.028170572	0.218733496	-0.084836806	-0.19624797	-0.015460961	0.207903257	-0.062654884	-0.180220939	-0.192730737	-0.035820488	-0.299053689	-0.297586129	-0.191501499	0.120609684	-0.013671404	-0.185200491	-0.184463417	0.118777688	-0.028876755	-0.180425086	0.005186586	0.223040026	-0.053553232	-0.174580362	-0.17812482	0.142757045	-0.003875573	-0.134564127	-0.005673438	0.229757477	-0.072777464	-0.195122856	-0.037425749	0.190985528	-0.073153114	-0.16397424	-0.18959571	0.140290124	0.014463582	-0.139659679	-0.198568291	0.037846183	-0.057362806	-0.190627986
F0Avg..Hz._middle	0.997645886	1	0.998382339	0.99308191	0.012077276	0.212052655	-0.053451383	-0.182436409	0.027938216	0.20149402	-0.029155779	-0.165596801	-0.151806355	-0.044940388	-0.270379375	-0.290785271	-0.180044431	0.123352108	0.017214919	-0.185873475	-0.173960776	0.120418095	0.004785243	-0.18152507	0.050131965	0.217060631	-0.018082467	-0.157405682	-0.169144184	0.144930303	0.031143187	-0.135945247	0.036801286	0.223570766	-0.038780417	-0.17961014	-0.001143965	0.183347152	-0.03877193	-0.149100299	-0.179970702	0.143816469	0.047522786	-0.140379229	-0.180740276	0.040580748	-0.020316316	-0.189214219
F0Avg..Hz._anterior	0.999189172	0.998382339	1	0.996494841	-0.015240878	0.212124097	-0.082612621	-0.192269986	-0.000942118	0.201860548	-0.060523475	-0.175828771	-0.180311731	-0.04329345	-0.296386857	-0.295660102	-0.185612717	0.118263898	-0.007834202	-0.185195582	-0.179050073	0.116252638	-0.021302359	-0.180576271	0.021770009	0.217258578	-0.048951878	-0.169343581	-0.173097428	0.140391942	0.004394755	-0.134667028	0.00940549	0.223582447	-0.068278698	-0.190581256	-0.024845784	0.183030631	-0.069790835	-0.159528482	-0.184242559	0.138277804	0.021358016	-0.1394688	-0.191372107	0.036756868	-0.049115565	-0.191110697
F0Avg..Hz._audio	0.997323136	0.99308191	0.996494841	1	-0.048939232	0.22247791	-0.104320954	-0.20695445	-0.034164574	0.215819196	-0.081517676	-0.192075431	-0.211616518	-0.028522644	-0.315157719	-0.304407103	-0.208630499	0.104090053	-0.034060548	-0.193153245	-0.201699936	0.102659833	-0.050738517	-0.187934629	-0.01026432	0.231137707	-0.074053596	-0.190116439	-0.194542951	0.126688	-0.025441943	-0.141215367	-0.022983243	0.235167862	-0.093567468	-0.208750575	-0.055590455	0.200676942	-0.094173585	-0.179523714	-0.205738579	0.123595468	-0.005921492	-0.147176198	-0.220035978	0.019437502	-0.081789581	-0.203136341
PPF...._posterior	-0.028170572	0.012077276	-0.015240878	-0.048939232	1	0.426694905	0.583542782	0.179106308	0.992555718	0.427995283	0.594471166	0.190628052	0.974274471	0.513267637	0.515217548	0.038407473	0.706580532	0.475032932	0.40864631	0.227514773	0.690440552	0.464976939	0.41179694	0.236518386	0.978697413	0.404086287	0.578411009	0.236361638	0.670305693	0.453200899	0.406382255	0.258921257	0.992380244	0.403590947	0.57119517	0.213050699	0.98185254	0.464911923	0.638175037	0.232671694	0.686515422	0.469451543	0.403713055	0.262751981	0.770045621	0.536444078	0.490478055	0.233934958
PPF...._middle	0.218733496	0.212052655	0.212124097	0.22247791	0.426694905	1	0.560238153	-0.03775828	0.410320764	0.992124939	0.569714754	-0.039711374	0.38578088	0.905195387	0.394571292	-0.057472183	0.476822427	0.838410057	0.481869489	0.117120891	0.502538408	0.838753063	0.438669786	0.125429454	0.380724648	0.990024173	0.544880122	-0.029543599	0.524528142	0.845996981	0.426680759	0.173536202	0.398745848	0.99742211	0.533564853	-0.028513402	0.48398589	0.967450489	0.559357872	-0.008396993	0.505193999	0.843628143	0.46685384	0.173298243	0.442900586	0.786641053	0.440559255	0.096666184
PPF...._anterior	-0.084836806	-0.053451383	-0.082612621	-0.104320954	0.583542782	0.560238153	1	0.016426563	0.585837814	0.551894633	0.99605436	0.017914157	0.584475302	0.545399003	0.949508895	-0.029382775	0.371630374	0.563635978	0.881606232	-0.012929885	0.391951657	0.555518718	0.87580459	-0.001878989	0.552068502	0.546413241	0.993805908	0.043934397	0.395143931	0.556989655	0.862371558	0.046015332	0.555945925	0.553155683	0.995915896	0.035770259	0.592358352	0.541015345	0.99309958	0.042713928	0.378405495	0.56742041	0.867696344	0.044481304	0.42130881	0.558548337	0.90166583	0.003448028
PPF...._audio	-0.19624797	-0.182436409	-0.192269986	-0.20695445	0.179106308	-0.03775828	0.016426563	1	0.175037507	-0.047479276	0.02141232	0.999143168	0.199190842	0.008713991	0.033463624	0.921452099	0.181203029	0.054613495	-0.013682284	0.689547258	0.18241007	0.055120505	-0.000489778	0.701327986	0.152502798	-0.04832125	0.022660553	0.992522381	0.169793403	0.045516659	0.0021517	0.650704641	0.157400297	-0.042282506	0.019235553	0.996961394	0.176699679	-0.047153822	0.03932303	0.983652134	0.164057668	0.049040487	-0.007808266	0.637569978	0.192299405	0.094349405	0.04015739	0.741983479
Jitt...._posterior	-0.015460961	0.027938216	-0.000942118	-0.034164574	0.992555718	0.410320764	0.585837814	0.175037507	1	0.423700222	0.604630443	0.187827678	0.972262228	0.502139693	0.523924998	0.036049135	0.662166554	0.434296794	0.408957754	0.194950734	0.646077727	0.423724402	0.41246891	0.202643228	0.993472799	0.403085387	0.58800992	0.233631573	0.626129346	0.413172706	0.409016713	0.224317307	0.994663677	0.394527511	0.575853574	0.208574207	0.974169966	0.459628509	0.641029577	0.226825052	0.641735163	0.429839139	0.406462234	0.228805283	0.726237215	0.490902147	0.491339423	0.201642773
Jitt...._middle	0.207903257	0.20149402	0.201860548	0.215819196	0.427995283	0.992124939	0.551894633	-0.047479276	0.423700222	1	0.568121783	-0.049153856	0.394576071	0.921821817	0.399953605	-0.062365282	0.442481524	0.788025919	0.455559848	0.095657076	0.467544784	0.788441233	0.41051703	0.10357489	0.400517803	0.998569036	0.537966605	-0.039921495	0.489763575	0.795006635	0.398756556	0.150684322	0.408464366	0.995526584	0.522951215	-0.039144515	0.486499481	0.98266978	0.552273736	-0.020126035	0.470826367	0.792613251	0.440196847	0.150636009	0.40650011	0.737749747	0.4139984	0.073871824
Jitt...._anterior	-0.062654884	-0.029155779	-0.060523475	-0.081517676	0.594471166	0.569714754	0.99605436	0.02141232	0.604630443	0.568121783	1	0.023627758	0.598331198	0.550452452	0.939516608	-0.026551823	0.356182549	0.556497479	0.878433318	-0.02161245	0.37528361	0.547742425	0.87126888	-0.01203461	0.575027074	0.564788478	0.994618734	0.050254597	0.378108831	0.551117908	0.860509457	0.033372443	0.572620106	0.567072427	0.9915984	0.040954264	0.599340398	0.55739173	0.99110528	0.047349085	0.362234018	0.561892647	0.867677585	0.032857184	0.406297102	0.54368122	0.897926507	-0.003772204
Jitt...._audio	-0.180220939	-0.165596801	-0.175828771	-0.192075431	0.190628052	-0.039711374	0.017914157	0.999143168	0.187827678	-0.049153856	0.023627758	1	0.207346456	0.006020556	0.033961585	0.909440828	0.187639494	0.05387955	-0.012818485	0.69344335	0.188098316	0.054314554	0.000869397	0.705239992	0.16532132	-0.049853847	0.025245244	0.995347666	0.174947891	0.044818014	0.003847108	0.656144599	0.169246253	-0.044082025	0.021292061	0.997364189	0.18697168	-0.04821469	0.042466242	0.987468747	0.169472708	0.048520063	-0.006459754	0.643047901	0.199094334	0.094574861	0.042534746	0.745801493
Jita..ms._posterior	-0.192730737	-0.151806355	-0.180311731	-0.211616518	0.974274471	0.38578088	0.584475302	0.199190842	0.972262228	0.394576071	0.598331198	0.207346456	1	0.516880798	0.555484791	0.084608775	0.728999067	0.461379498	0.418445456	0.250011909	0.711458066	0.451683723	0.421775056	0.256773401	0.958106375	0.371721087	0.580762148	0.250753594	0.692499334	0.437279735	0.412772593	0.270377925	0.967440533	0.366335914	0.572305341	0.231875046	0.954271345	0.423100812	0.632743435	0.244933222	0.712048189	0.45370496	0.409221387	0.276653583	0.793206693	0.5320842	0.505341086	0.257482675
Jita..ms._middle	-0.035820488	-0.044940388	-0.04329345	-0.028522644	0.513267637	0.905195387	0.545399003	0.008713991	0.502139693	0.921821817	0.550452452	0.006020556	0.516880798	1	0.47589169	-0.011898277	0.582227368	0.73757881	0.351907336	0.195850363	0.61036845	0.740260083	0.306774116	0.208540723	0.459258522	0.905969473	0.508546433	0.021310501	0.628970681	0.72547943	0.274975987	0.260152593	0.47422023	0.896861908	0.503953744	0.022732569	0.59300306	0.934501476	0.553225625	0.042299589	0.608047445	0.724569858	0.311111666	0.258351345	0.550821229	0.761425716	0.34353386	0.170436549
Jita..ms._anterior	-0.299053689	-0.270379375	-0.296386857	-0.315157719	0.515217548	0.394571292	0.949508895	0.033463624	0.523924998	0.399953605	0.939516608	0.033961585	0.555484791	0.47589169	1	0.003392077	0.339463469	0.405393952	0.804124479	-0.003996272	0.357361432	0.399190892	0.80630886	0.007692661	0.487079059	0.390602907	0.934082667	0.057766007	0.358054317	0.391546918	0.783369167	0.050208198	0.485381435	0.387945268	0.942696783	0.05142794	0.530592812	0.404251618	0.939472083	0.054777612	0.343563425	0.40174058	0.779948107	0.047722484	0.389092826	0.436609056	0.836402557	0.013622341
Jita..ms._audio	-0.297586129	-0.290785271	-0.295660102	-0.304407103	0.038407473	-0.057472183	-0.029382775	0.921452099	0.036049135	-0.062365282	-0.026551823	0.909440828	0.084608775	-0.011898277	0.003392077	1	0.059348085	0.008368927	-0.046846013	0.478584188	0.063501177	0.009337687	-0.038826677	0.48795672	0.022018235	-0.060118906	-0.026155105	0.884466488	0.052926756	0.001153835	-0.039103808	0.413403533	0.024181821	-0.056915401	-0.027989579	0.906423242	0.037537336	-0.071129304	-0.023276998	0.851777465	0.048072906	0.002475195	-0.045050491	0.401549779	0.06959426	0.029999882	-0.013834068	0.536687891
APF...._posterior	-0.191501499	-0.180044431	-0.185612717	-0.208630499	0.706580532	0.476822427	0.371630374	0.181203029	0.662166554	0.442481524	0.356182549	0.187639494	0.728999067	0.582227368	0.339463469	0.059348085	1	0.700033187	0.355216775	0.401096401	0.995997135	0.699739594	0.344257305	0.404169491	0.615995107	0.421546929	0.352384934	0.234085409	0.987162562	0.674259376	0.316917271	0.428350123	0.660269848	0.44479563	0.360104953	0.219245294	0.708271679	0.417623954	0.388753235	0.230244993	0.99367423	0.680007925	0.321773062	0.437441199	0.975051609	0.772120333	0.397803151	0.384758423
APF...._middle	0.120609684	0.123352108	0.118263898	0.104090053	0.475032932	0.838410057	0.563635978	0.054613495	0.434296794	0.788025919	0.556497479	0.05387955	0.461379498	0.73757881	0.405393952	0.008368927	0.700033187	1	0.607078031	0.25029353	0.724594475	0.999679013	0.577100189	0.253135679	0.38756498	0.785679712	0.562199461	0.080511129	0.72966434	0.995874021	0.552879475	0.287254804	0.427275068	0.820781566	0.560213082	0.077430934	0.510819674	0.71201183	0.552143687	0.099510252	0.711397899	0.996307409	0.578750184	0.294116278	0.700566944	0.97649245	0.588348801	0.241059643
APF...._anterior	-0.013671404	0.017214919	-0.007834202	-0.034060548	0.40864631	0.481869489	0.881606232	-0.013682284	0.408957754	0.455559848	0.878433318	-0.012818485	0.418445456	0.351907336	0.804124479	-0.046846013	0.355216775	0.607078031	1	0.004846324	0.369550381	0.599312384	0.996749138	0.00184021	0.389838124	0.46366532	0.898274208	0.009761635	0.365077853	0.606792505	0.986551106	0.024446034	0.393656822	0.482343486	0.896726834	0.003076335	0.388642403	0.391755069	0.860362377	0.005303072	0.353596817	0.613461056	0.989248511	0.033399812	0.39052881	0.555615125	0.985092861	0.014733403
APF...._audio	-0.185200491	-0.185873475	-0.185195582	-0.193153245	0.227514773	0.117120891	-0.012929885	0.689547258	0.194950734	0.095657076	-0.02161245	0.69344335	0.250011909	0.195850363	-0.003996272	0.478584188	0.401096401	0.25029353	0.004846324	1	0.409489103	0.257437365	0.009751463	0.997485575	0.157252912	0.083523618	-0.029245399	0.708130705	0.411822975	0.241775711	0.006237523	0.980267684	0.186065934	0.097611696	-0.024337329	0.702120356	0.26282806	0.108444322	0.017695622	0.761083911	0.403984045	0.240213331	1.21E-05	0.98509216	0.390521735	0.327372891	0.058874422	0.987262078
Shimmer...._posterior	-0.184463417	-0.173960776	-0.179050073	-0.201699936	0.690440552	0.502538408	0.391951657	0.18241007	0.646077727	0.467544784	0.37528361	0.188098316	0.711458066	0.61036845	0.357361432	0.063501177	0.995997135	0.724594475	0.369550381	0.409489103	1	0.725165643	0.357582019	0.412991137	0.595796141	0.446398405	0.371522124	0.23381983	0.995337999	0.698545	0.328737512	0.442967317	0.639779762	0.470129197	0.379958872	0.219970444	0.702758846	0.442718096	0.40883576	0.231222335	0.994681854	0.703707874	0.334180919	0.451736204	0.967200355	0.79931182	0.412369802	0.390215522
Shimmer...._middle	0.118777688	0.120418095	0.116252638	0.102659833	0.464976939	0.838753063	0.555518718	0.055120505	0.423724402	0.788441233	0.547742425	0.054314554	0.451683723	0.740260083	0.399190892	0.009337687	0.699739594	0.999679013	0.599312384	0.257437365	0.725165643	1	0.569083672	0.259944912	0.376474788	0.786056383	0.553134416	0.080811796	0.731244667	0.996371995	0.545237561	0.293947552	0.416580293	0.821111047	0.551590121	0.077928319	0.502648102	0.71272587	0.543528958	0.100088853	0.712160569	0.99630962	0.571331248	0.301030327	0.697841256	0.977985446	0.580793566	0.247748415
Shimmer...._anterior	-0.028876755	0.004785243	-0.021302359	-0.050738517	0.41179694	0.438669786	0.87580459	-0.000489778	0.41246891	0.41051703	0.87126888	0.000869397	0.421775056	0.306774116	0.80630886	-0.038826677	0.344257305	0.577100189	0.996749138	0.009751463	0.357582019	0.569083672	1	0.006073918	0.395685656	0.419053764	0.895900574	0.024647994	0.353508164	0.578249283	0.993127261	0.027714545	0.398843466	0.438840501	0.895169006	0.017015741	0.387688492	0.345442115	0.856497671	0.018696118	0.34281383	0.585637075	0.991260236	0.037129008	0.383186636	0.528696466	0.988846297	0.021226989
Shimmer...._audio	-0.180425086	-0.18152507	-0.180576271	-0.187934629	0.236518386	0.125429454	-0.001878989	0.701327986	0.202643228	0.10357489	-0.01203461	0.705239992	0.256773401	0.208540723	0.007692661	0.48795672	0.404169491	0.253135679	0.00184021	0.997485575	0.412991137	0.259944912	0.006073918	1	0.16300724	0.090343299	-0.019746671	0.717576036	0.41525107	0.242908914	0.00051096	0.987810715	0.192980952	0.104691682	-0.013787592	0.712024841	0.275240097	0.117834824	0.028745476	0.773338986	0.40690225	0.241797977	-0.005394739	0.988752926	0.395023948	0.332638674	0.055214622	0.984899063
PRAP...._posterior	0.005186586	0.050131965	0.021770009	-0.01026432	0.978697413	0.380724648	0.552068502	0.152502798	0.993472799	0.400517803	0.575027074	0.16532132	0.958106375	0.459258522	0.487079059	0.022018235	0.615995107	0.38756498	0.389838124	0.157252912	0.595796141	0.376474788	0.395685656	0.16300724	1	0.383092962	0.56137192	0.208686414	0.576421243	0.370651156	0.399135408	0.179925785	0.994659204	0.37029147	0.54625633	0.183856956	0.951278419	0.432880937	0.605917493	0.198992569	0.595961597	0.387400932	0.395815916	0.185658602	0.67930392	0.433298889	0.46855678	0.162684008
PRAP...._middle	0.223040026	0.217060631	0.217258578	0.231137707	0.404086287	0.990024173	0.546413241	-0.04832125	0.403085387	0.998569036	0.564788478	-0.049853847	0.371721087	0.905969473	0.390602907	-0.060118906	0.421546929	0.785679712	0.46366532	0.083523618	0.446398405	0.786056383	0.419053764	0.090343299	0.383092962	1	0.537008332	-0.041106203	0.469782326	0.795418434	0.410068614	0.135928014	0.388160068	0.996532433	0.520277956	-0.040403258	0.459397848	0.974386369	0.543787333	-0.022665915	0.450854321	0.792737968	0.451918905	0.136439539	0.383203826	0.727150532	0.418608631	0.062890745
PRAP...._anterior	-0.053553232	-0.018082467	-0.048951878	-0.074053596	0.578411009	0.544880122	0.993805908	0.022660553	0.58800992	0.537966605	0.994618734	0.025245244	0.580762148	0.508546433	0.934082667	-0.026155105	0.352384934	0.562199461	0.898274208	-0.029245399	0.371522124	0.553134416	0.895900574	-0.019746671	0.56137192	0.537008332	1	0.052949991	0.374936875	0.558429684	0.887010195	0.026559794	0.558790861	0.542762404	0.998251129	0.043014513	0.579178746	0.513299656	0.985498645	0.049210422	0.358887699	0.569558916	0.89080411	0.026228262	0.404700246	0.54639957	0.918022972	-0.010539549
PRAP...._audio	-0.174580362	-0.157405682	-0.169343581	-0.190116439	0.236361638	-0.029543599	0.043934397	0.992522381	0.233631573	-0.039921495	0.050254597	0.995347666	0.250753594	0.021310501	0.057766007	0.884466488	0.234085409	0.080511129	0.009761635	0.708130705	0.23381983	0.080811796	0.024647994	0.717576036	0.208686414	-0.041106203	0.052949991	1	0.219716293	0.071198322	0.027396806	0.670205323	0.213019086	-0.034739454	0.048609855	0.998162631	0.23028794	-0.040700631	0.070607239	0.989592178	0.214137669	0.075546612	0.016102273	0.660252915	0.245574346	0.126441554	0.07189935	0.763235834
ARAP...._posterior	-0.17812482	-0.169144184	-0.173097428	-0.194542951	0.670305693	0.524528142	0.395143931	0.169793403	0.626129346	0.489763575	0.378108831	0.174947891	0.692499334	0.628970681	0.358054317	0.052926756	0.987162562	0.72966434	0.365077853	0.411822975	0.995337999	0.731244667	0.353508164	0.41525107	0.576421243	0.469782326	0.374936875	0.219716293	1	0.709195155	0.33105791	0.452036421	0.619963505	0.493411533	0.383467626	0.206646212	0.686772472	0.463247023	0.409922703	0.218141272	0.996502861	0.713735795	0.337620124	0.460929585	0.948373861	0.802442193	0.40790725	0.388350388
ARAP...._middle	0.142757045	0.144930303	0.140391942	0.126688	0.453200899	0.845996981	0.556989655	0.045516659	0.413172706	0.795006635	0.551117908	0.044818014	0.437279735	0.72547943	0.391546918	0.001153835	0.674259376	0.995874021	0.606792505	0.241775711	0.698545	0.996371995	0.578249283	0.242908914	0.370651156	0.795418434	0.558429684	0.071198322	0.709195155	1	0.563156878	0.276678843	0.40969373	0.830982307	0.555332573	0.068170601	0.48491071	0.714859488	0.5424439	0.088611299	0.691340967	0.999701717	0.589902632	0.284701252	0.668937451	0.963887246	0.58699062	0.233668898
ARAP...._anterior	-0.003875573	0.031143187	0.004394755	-0.025441943	0.406382255	0.426680759	0.862371558	0.0021517	0.409016713	0.398756556	0.860509457	0.003847108	0.412772593	0.274975987	0.783369167	-0.039103808	0.316917271	0.552879475	0.986551106	0.006237523	0.328737512	0.545237561	0.993127261	0.00051096	0.399135408	0.410068614	0.887010195	0.027396806	0.33105791	0.563156878	1	0.021931738	0.400562335	0.429714897	0.884322735	0.019305474	0.3746076	0.331914805	0.84234694	0.019216968	0.32218315	0.570565421	0.998060367	0.032717539	0.353430438	0.496440271	0.982076846	0.019365698
ARAP...._audio	-0.134564127	-0.135945247	-0.134667028	-0.141215367	0.258921257	0.173536202	0.046015332	0.650704641	0.224317307	0.150684322	0.033372443	0.656144599	0.270377925	0.260152593	0.050208198	0.413403533	0.428350123	0.287254804	0.024446034	0.980267684	0.442967317	0.293947552	0.027714545	0.987810715	0.179925785	0.135928014	0.026559794	0.670205323	0.452036421	0.276678843	0.021931738	1	0.210565583	0.150980177	0.034078786	0.662111306	0.308432206	0.16588973	0.077189525	0.73314396	0.43876454	0.276254587	0.017125614	0.998113938	0.416830075	0.372218268	0.079128304	0.958939363
PPQ3...._posterior	-0.005673438	0.036801286	0.00940549	-0.022983243	0.992380244	0.398745848	0.555945925	0.157400297	0.994663677	0.408464366	0.572620106	0.169246253	0.967440533	0.47422023	0.485381435	0.024181821	0.660269848	0.427275068	0.393656822	0.186065934	0.639779762	0.416580293	0.398843466	0.192980952	0.994659204	0.388160068	0.558790861	0.213019086	0.619963505	0.40969373	0.400562335	0.210565583	1	0.382092594	0.547673983	0.1894689	0.964809886	0.441897422	0.609177133	0.20568062	0.640199843	0.42618644	0.397450801	0.21578942	0.723322025	0.477351038	0.472310163	0.191730129
PPQ3...._middle	0.229757477	0.223570766	0.223582447	0.235167862	0.403590947	0.99742211	0.553155683	-0.042282506	0.394527511	0.995526584	0.567072427	-0.044082025	0.366335914	0.896861908	0.387945268	-0.056915401	0.44479563	0.820781566	0.482343486	0.097611696	0.470129197	0.821111047	0.438840501	0.104691682	0.37029147	0.996532433	0.542762404	-0.034739454	0.493411533	0.830982307	0.429714897	0.150980177	0.382092594	1	0.528468383	-0.033761362	0.458268123	0.966333978	0.549561724	-0.015382909	0.474182753	0.828307255	0.470836756	0.151395769	0.407735976	0.761016952	0.437281265	0.07790427
PPQ3...._anterior	-0.072777464	-0.038780417	-0.068278698	-0.093567468	0.57119517	0.533564853	0.995915896	0.019235553	0.575853574	0.522951215	0.9915984	0.021292061	0.572305341	0.503953744	0.942696783	-0.027989579	0.360104953	0.560213082	0.896726834	-0.024337329	0.379958872	0.551590121	0.895169006	-0.013787592	0.54625633	0.520277956	0.998251129	0.048609855	0.383467626	0.555332573	0.884322735	0.034078786	0.547673983	0.528468383	1	0.039481326	0.574744914	0.499806404	0.986382501	0.045842064	0.3669025	0.56627516	0.88686381	0.033007007	0.412343909	0.550735379	0.917422556	-0.006332769
PPQ3...._audio	-0.195122856	-0.17961014	-0.190581256	-0.208750575	0.213050699	-0.028513402	0.035770259	0.996961394	0.208574207	-0.039144515	0.040954264	0.997364189	0.231875046	0.022732569	0.05142794	0.906423242	0.219245294	0.077430934	0.003076335	0.702120356	0.219970444	0.077928319	0.017015741	0.712024841	0.183856956	-0.040403258	0.043014513	0.998162631	0.206646212	0.068170601	0.019305474	0.662111306	0.1894689	-0.033761362	0.039481326	1	0.209024337	-0.040601868	0.059797001	0.986572099	0.200772215	0.07210965	0.008702403	0.651606322	0.229761545	0.121469422	0.061963623	0.757309265
PPQ5...._posterior	-0.037425749	-0.001143965	-0.024845784	-0.055590455	0.98185254	0.48398589	0.592358352	0.176699679	0.974169966	0.486499481	0.599340398	0.18697168	0.954271345	0.59300306	0.530592812	0.037537336	0.708271679	0.510819674	0.388642403	0.26282806	0.702758846	0.502648102	0.387688492	0.275240097	0.951278419	0.459397848	0.579178746	0.23028794	0.686772472	0.48491071	0.3746076	0.308432206	0.964809886	0.458268123	0.574744914	0.209024337	1	0.531076076	0.651506286	0.237687222	0.693408817	0.500058518	0.374162876	0.309865727	0.771949535	0.588247751	0.475228044	0.263845548
PPQ5...._middle	0.190985528	0.183347152	0.183030631	0.200676942	0.464911923	0.967450489	0.541015345	-0.047153822	0.459628509	0.98266978	0.55739173	-0.04821469	0.423100812	0.934501476	0.404251618	-0.071129304	0.417623954	0.71201183	0.391755069	0.108444322	0.442718096	0.71272587	0.345442115	0.117834824	0.432880937	0.974386369	0.513299656	-0.040700631	0.463247023	0.714859488	0.331914805	0.16588973	0.441897422	0.966333978	0.499806404	-0.040601868	0.531076076	1	0.553989057	-0.018444491	0.44413784	0.712813247	0.373168007	0.164194993	0.385670965	0.67866779	0.359897919	0.084225077
PPQ5...._anterior	-0.073153114	-0.03877193	-0.069790835	-0.094173585	0.638175037	0.559357872	0.99309958	0.03932303	0.641029577	0.552273736	0.99110528	0.042466242	0.632743435	0.553225625	0.939472083	-0.023276998	0.388753235	0.552143687	0.860362377	0.017695622	0.40883576	0.543528958	0.856497671	0.028745476	0.605917493	0.543787333	0.985498645	0.070607239	0.409922703	0.5424439	0.84234694	0.077189525	0.609177133	0.549561724	0.986382501	0.059797001	0.651506286	0.553989057	1	0.071573601	0.393156763	0.553875141	0.845837752	0.075780639	0.446148187	0.557137477	0.891937141	0.03347678
PPQ5...._audio	-0.16397424	-0.149100299	-0.159528482	-0.179523714	0.232671694	-0.008396993	0.042713928	0.983652134	0.226825052	-0.020126035	0.047349085	0.987468747	0.244933222	0.042299589	0.054777612	0.851777465	0.230244993	0.099510252	0.005303072	0.761083911	0.231222335	0.100088853	0.018696118	0.773338986	0.198992569	-0.022665915	0.049210422	0.989592178	0.218141272	0.088611299	0.019216968	0.73314396	0.20568062	-0.015382909	0.045842064	0.986572099	0.237687222	-0.018444491	0.071573601	1	0.211788537	0.092776287	0.008826293	0.720541662	0.248947783	0.149009336	0.066391707	0.812374061
APQ3...._posterior	-0.18959571	-0.179970702	-0.184242559	-0.205738579	0.686515422	0.505193999	0.378405495	0.164057668	0.641735163	0.470826367	0.362234018	0.169472708	0.712048189	0.608047445	0.343563425	0.048072906	0.99367423	0.711397899	0.353596817	0.403984045	0.994681854	0.712160569	0.34281383	0.40690225	0.595961597	0.450854321	0.358887699	0.214137669	0.996502861	0.691340967	0.32218315	0.43876454	0.640199843	0.474182753	0.3669025	0.200772215	0.693408817	0.44413784	0.393156763	0.211788537	1	0.696457662	0.328395388	0.448148299	0.959064025	0.781865291	0.396004969	0.381933951
APQ3...._middle	0.140290124	0.143816469	0.138277804	0.123595468	0.469451543	0.843628143	0.56742041	0.049040487	0.429839139	0.792613251	0.561892647	0.048520063	0.45370496	0.724569858	0.40174058	0.002475195	0.680007925	0.996307409	0.613461056	0.240213331	0.703707874	0.99630962	0.585637075	0.241797977	0.387400932	0.792737968	0.569558916	0.075546612	0.713735795	0.999701717	0.570565421	0.276254587	0.42618644	0.828307255	0.56627516	0.07210965	0.500058518	0.712813247	0.553875141	0.092776287	0.696457662	1	0.596750723	0.284071133	0.677766979	0.965179405	0.59573323	0.232809639
APQ3...._anterior	0.014463582	0.047522786	0.021358016	-0.005921492	0.403713055	0.46685384	0.867696344	-0.007808266	0.406462234	0.440196847	0.867677585	-0.006459754	0.409221387	0.311111666	0.779948107	-0.045050491	0.321773062	0.578750184	0.989248511	1.21E-05	0.334180919	0.571331248	0.991260236	-0.005394739	0.395815916	0.451918905	0.89080411	0.016102273	0.337620124	0.589902632	0.998060367	0.017125614	0.397450801	0.470836756	0.88686381	0.008702403	0.374162876	0.373168007	0.845837752	0.008826293	0.328395388	0.596750723	1	0.02766301	0.354989749	0.517249985	0.979417846	0.012676403
APQ3...._audio	-0.139659679	-0.140379229	-0.1394688	-0.147176198	0.262751981	0.173298243	0.044481304	0.637569978	0.228805283	0.150636009	0.032857184	0.643047901	0.276653583	0.258351345	0.047722484	0.401549779	0.437441199	0.294116278	0.033399812	0.98509216	0.451736204	0.301030327	0.037129008	0.988752926	0.185658602	0.136439539	0.026228262	0.660252915	0.460929585	0.284701252	0.032717539	0.998113938	0.21578942	0.151395769	0.033007007	0.651606322	0.309865727	0.164194993	0.075780639	0.720541662	0.448148299	0.284071133	0.02766301	1	0.425262259	0.378585265	0.089509911	0.963397418
APQ5...._posterior	-0.198568291	-0.180740276	-0.191372107	-0.220035978	0.770045621	0.442900586	0.42130881	0.192299405	0.726237215	0.40650011	0.406297102	0.199094334	0.793206693	0.550821229	0.389092826	0.06959426	0.975051609	0.700566944	0.39052881	0.390521735	0.967200355	0.697841256	0.383186636	0.395023948	0.67930392	0.383203826	0.404700246	0.245574346	0.948373861	0.668937451	0.353430438	0.416830075	0.723322025	0.407735976	0.412343909	0.229761545	0.771949535	0.385670965	0.446148187	0.248947783	0.959064025	0.677766979	0.354989749	0.425262259	1	0.783764637	0.448355521	0.384954679
APQ5...._middle	0.037846183	0.040580748	0.036756868	0.019437502	0.536444078	0.786641053	0.558548337	0.094349405	0.490902147	0.737749747	0.54368122	0.094574861	0.5320842	0.761425716	0.436609056	0.029999882	0.772120333	0.97649245	0.555615125	0.327372891	0.79931182	0.977985446	0.528696466	0.332638674	0.433298889	0.727150532	0.54639957	0.126441554	0.802442193	0.963887246	0.496440271	0.372218268	0.477351038	0.761016952	0.550735379	0.121469422	0.588247751	0.67866779	0.557137477	0.149009336	0.781865291	0.965179405	0.517249985	0.378585265	0.783764637	1	0.563472355	0.317223516
APQ5...._anterior	-0.057362806	-0.020316316	-0.049115565	-0.081789581	0.490478055	0.440559255	0.90166583	0.04015739	0.491339423	0.4139984	0.897926507	0.042534746	0.505341086	0.34353386	0.836402557	-0.013834068	0.397803151	0.588348801	0.985092861	0.058874422	0.412369802	0.580793566	0.988846297	0.055214622	0.46855678	0.418608631	0.918022972	0.07189935	0.40790725	0.58699062	0.982076846	0.079128304	0.472310163	0.437281265	0.917422556	0.061963623	0.475228044	0.359897919	0.891937141	0.066391707	0.396004969	0.59573323	0.979417846	0.089509911	0.448355521	0.563472355	1	0.074395947
APQ5...._audio	-0.190627986	-0.189214219	-0.191110697	-0.203136341	0.233934958	0.096666184	0.003448028	0.741983479	0.201642773	0.073871824	-0.003772204	0.745801493	0.257482675	0.170436549	0.013622341	0.536687891	0.384758423	0.241059643	0.014733403	0.987262078	0.390215522	0.247748415	0.021226989	0.984899063	0.162684008	0.062890745	-0.010539549	0.763235834	0.388350388	0.233668898	0.019365698	0.958939363	0.191730129	0.07790427	-0.006332769	0.757309265	0.263845548	0.084225077	0.03347678	0.812374061	0.381933951	0.232809639	0.012676403	0.963397418	0.384954679	0.317223516	0.074395947	1
