# Supplementary material for: Assessment of the Interdependencies Between High-Speed Videoendoscopy and Simultaneously Recorded Audio Data in Various Glottal Pathologies
Source: Biomedicines. 2025 Feb 18;13(2):511. doi: 10.3390/biomedicines13020511 (PMC11852736; doi:10.3390/biomedicines13020511)
Supplement: Supplementary file 1 [file biomedicines-13-00511-s001.zip › Table S5.csv]

	F0Avg..Hz._posterior	F0Avg..Hz._middle	F0Avg..Hz._anterior	F0Avg..Hz._audio	PPF...._posterior	PPF...._middle	PPF...._anterior	PPF...._audio	Jitt...._posterior	Jitt...._middle	Jitt...._anterior	Jitt...._audio	Jita..ms._posterior	Jita..ms._middle	Jita..ms._anterior	Jita..ms._audio	APF...._posterior	APF...._middle	APF...._anterior	APF...._audio	Shimmer...._posterior	Shimmer...._middle	Shimmer...._anterior	Shimmer...._audio	PRAP...._posterior	PRAP...._middle	PRAP...._anterior	PRAP...._audio	ARAP...._posterior	ARAP...._middle	ARAP...._anterior	ARAP...._audio	PPQ3...._posterior	PPQ3...._middle	PPQ3...._anterior	PPQ3...._audio	PPQ5...._posterior	PPQ5...._middle	PPQ5...._anterior	PPQ5...._audio	APQ3...._posterior	APQ3...._middle	APQ3...._anterior	APQ3...._audio	APQ5...._posterior	APQ5...._middle	APQ5...._anterior	APQ5...._audio
F0Avg..Hz._posterior	1	0.997852611	0.988164502	0.972913412	-0.005130771	0.122240204	0.040196711	0.107830421	0.00525854	0.127250805	0.059996141	0.13227169	-0.143167861	-0.049694943	-0.158581342	-0.070170445	-0.125480839	-0.017586634	-0.029664758	0.092433696	-0.125211704	-0.025379227	-0.023215089	0.094700913	0.017246255	0.123323314	0.044643099	0.133325864	-0.129266572	-0.014633962	-0.003527433	0.092029023	0.015016799	0.122448081	0.028359055	0.116860923	0.010559091	0.160223375	0.070636698	0.165353655	-0.127198761	-0.004981571	0.000925516	0.095052254	-0.124610069	-0.021886829	0.006597185	0.075379602
F0Avg..Hz._middle	0.997852611	1	0.990517369	0.974161402	0.02379093	0.114990965	0.039277371	0.106312391	0.035991373	0.120333809	0.058920484	0.1304715	-0.119022893	-0.049414699	-0.151980679	-0.069172844	-0.110912444	-0.022781869	-0.027866942	0.086750874	-0.113384284	-0.030384003	-0.021332222	0.087448597	0.051676932	0.11646724	0.043737279	0.130209413	-0.116468377	-0.019194082	-0.002492969	0.084030747	0.04787894	0.11539487	0.027686779	0.113943956	0.043798333	0.151874401	0.071564909	0.161042668	-0.111336035	-0.008394704	0.00217459	0.088245998	-0.107724214	-0.026293549	0.010323052	0.068373134
F0Avg..Hz._anterior	0.988164502	0.990517369	1	0.979330107	0.012918568	0.073452047	0.021387105	0.088389697	0.025747288	0.077265872	0.040819257	0.1145538	-0.1276566	-0.061028113	-0.171510297	-0.076821209	-0.118180718	-0.057117911	-0.043571282	0.049970827	-0.120881555	-0.065591954	-0.038193648	0.040756692	0.040197957	0.077580077	0.028817316	0.112793288	-0.124470313	-0.056123294	-0.017750942	0.032027266	0.036653643	0.077327611	0.013143393	0.095365029	0.028766097	0.102942965	0.049568997	0.150743131	-0.119009002	-0.045653602	-0.011834461	0.045032248	-0.120033896	-0.063273272	-0.008108244	0.034089905
F0Avg..Hz._audio	0.972913412	0.974161402	0.979330107	1	0.015414757	0.10023801	0.044457911	-0.013474859	0.028855657	0.105483514	0.065909237	0.009876531	-0.124454828	-0.05065292	-0.158167242	-0.117228317	-0.129785652	-0.043696957	-0.033317954	-0.018191453	-0.133738132	-0.052737727	-0.027585197	-0.021806993	0.044255015	0.105426225	0.051905781	0.008955738	-0.131422012	-0.042216798	-0.006473796	-0.027673881	0.040467661	0.104355893	0.034612496	-0.007130077	0.0326272	0.13243619	0.075691506	0.037195553	-0.126231627	-0.031807601	-0.001903212	-0.0213198	-0.135371824	-0.052247771	0.000219742	-0.018773184
PPF...._posterior	-0.005130771	0.02379093	0.012918568	0.015414757	1	0.53525467	0.552781923	0.201558637	0.99367093	0.52609671	0.546952087	0.195481271	0.618088234	0.218774349	0.453664353	0.059203248	0.744800724	0.474400078	0.366776959	0.167605857	0.718996996	0.463392454	0.355649425	0.177329599	0.977205999	0.509446065	0.522233432	0.209438061	0.724226663	0.458108242	0.345654533	0.171204785	0.983706397	0.511304821	0.526923634	0.206495618	0.970958228	0.549127221	0.551605384	0.189042429	0.753869542	0.467055035	0.351691218	0.165873698	0.723949778	0.515301878	0.433911909	0.191640089
PPF...._middle	0.122240204	0.114990965	0.073452047	0.10023801	0.53525467	1	0.627808032	0.224832039	0.51447148	0.991718473	0.625046408	0.215945926	0.320674853	0.386641063	0.506800815	0.074436405	0.486682404	0.770794361	0.424531507	0.267047883	0.503445606	0.762310094	0.422511839	0.296658761	0.466475753	0.980711709	0.594749398	0.234298495	0.522317474	0.772220033	0.410923217	0.303138286	0.482484633	0.982150453	0.596151009	0.235327771	0.503649493	0.966956553	0.618420829	0.21024874	0.502964515	0.77327076	0.409801962	0.276515839	0.424845143	0.760342937	0.43283058	0.272871596
PPF...._anterior	0.040196711	0.039277371	0.021387105	0.044457911	0.552781923	0.627808032	1	0.195882191	0.537055433	0.618172186	0.996720734	0.194038705	0.333366588	0.253567502	0.76279403	0.062348678	0.405904441	0.534700694	0.678522533	0.15382236	0.422483074	0.526141786	0.665668748	0.149623733	0.485858436	0.602606461	0.965238792	0.207514918	0.422113092	0.513089892	0.660915309	0.137659894	0.497501797	0.606404737	0.964675513	0.201214373	0.491245355	0.615443581	0.982738469	0.195293306	0.408773717	0.517843243	0.669952138	0.14157916	0.368891889	0.555015037	0.729808968	0.175373784
PPF...._audio	0.107830421	0.106312391	0.088389697	-0.013474859	0.201558637	0.224832039	0.195882191	1	0.194686656	0.215356017	0.191454219	0.992526362	0.081619954	0.05212611	0.139924966	0.554437677	0.248617499	0.215171547	0.143758247	0.744975658	0.262425849	0.209506281	0.149216155	0.733509566	0.165029737	0.198955772	0.169526282	0.985895006	0.225695633	0.206788868	0.141135553	0.700731729	0.170426222	0.202657482	0.17209656	0.992262168	0.178391296	0.209743262	0.191458486	0.96631975	0.222914236	0.2146021	0.148607065	0.718310269	0.229205546	0.23279953	0.139429366	0.722776508
Jitt...._posterior	0.00525854	0.035991373	0.025747288	0.028855657	0.99367093	0.51447148	0.537055433	0.194686656	1	0.516186253	0.536815986	0.195574179	0.652681325	0.259544121	0.454667248	0.099722285	0.721907039	0.448110187	0.347280673	0.152720636	0.69571181	0.43696257	0.337383082	0.162686138	0.986534805	0.496550219	0.509040435	0.204797185	0.69833084	0.430589212	0.325295364	0.156423665	0.987706138	0.495916774	0.511228018	0.200496273	0.975746118	0.540930825	0.541259117	0.185373196	0.731482613	0.442670537	0.335329305	0.154197815	0.702641063	0.487800042	0.416373369	0.180338838
Jitt...._middle	0.127250805	0.120333809	0.077265872	0.105483514	0.52609671	0.991718473	0.618172186	0.215356017	0.516186253	1	0.620807702	0.215456182	0.388338592	0.473210464	0.54366611	0.145580184	0.467922968	0.755544854	0.410987834	0.25669655	0.484371533	0.746835138	0.409004714	0.286464156	0.472499072	0.983370497	0.585160415	0.224726555	0.501625387	0.755210154	0.393955757	0.293583985	0.485803403	0.981448579	0.585853235	0.225459174	0.509158696	0.979434699	0.617965092	0.200726246	0.485214309	0.760657737	0.395890313	0.271161342	0.408491308	0.748988114	0.420565649	0.264861698
Jitt...._anterior	0.059996141	0.058920484	0.040819257	0.065909237	0.546952087	0.625046408	0.996720734	0.191454219	0.536815986	0.620807702	1	0.193296186	0.346469347	0.273870837	0.761218053	0.081460207	0.39015095	0.528210483	0.672916602	0.1415235	0.407252622	0.518828886	0.660271052	0.137274107	0.485381478	0.603133416	0.962559839	0.204515833	0.404268577	0.505170337	0.653847856	0.124621681	0.495061484	0.605682301	0.958353503	0.197282568	0.487823814	0.619445675	0.985404777	0.193651905	0.392611921	0.51202123	0.665804277	0.130350691	0.352970574	0.54660529	0.726943353	0.166354336
Jitt...._audio	0.13227169	0.1304715	0.1145538	0.009876531	0.195481271	0.215945926	0.194038705	0.992526362	0.195574179	0.215456182	0.193296186	1	0.132907978	0.120523371	0.164913574	0.600293467	0.236169183	0.206965993	0.136260205	0.735944096	0.250327593	0.20111807	0.141171084	0.722100612	0.166341948	0.197022489	0.171578787	0.98865326	0.213676123	0.199452732	0.133553528	0.689185792	0.171851641	0.200947487	0.173721777	0.989182898	0.180154614	0.212098422	0.195924364	0.974112244	0.210917614	0.207760651	0.141954294	0.712740616	0.217428382	0.225806775	0.134882555	0.717486389
Jita..ms._posterior	-0.143167861	-0.119022893	-0.1276566	-0.124454828	0.618088234	0.320674853	0.333366588	0.081619954	0.652681325	0.388338592	0.346469347	0.132907978	1	0.837717076	0.711909819	0.599455389	0.474931836	0.319667843	0.199079112	0.034776389	0.456157259	0.314852374	0.191375286	0.036785805	0.665496627	0.385378456	0.371263385	0.088194614	0.493733592	0.338834611	0.208143475	0.040029741	0.675367562	0.389285773	0.38406368	0.091086856	0.660779368	0.384946875	0.377865629	0.057569565	0.496937407	0.33667312	0.180491439	0.060609412	0.467720645	0.376035489	0.237400996	0.080586089
Jita..ms._middle	-0.049694943	-0.049414699	-0.061028113	-0.05065292	0.218774349	0.386641063	0.253567502	0.05212611	0.259544121	0.473210464	0.273870837	0.120523371	0.837717076	1	0.686875275	0.70765594	0.214656572	0.320259339	0.137937841	0.03122122	0.223555243	0.319726468	0.136643074	0.038372585	0.259720541	0.471554865	0.299369607	0.062935364	0.264623215	0.350059124	0.155053337	0.046240299	0.275149858	0.475941398	0.311063714	0.066012854	0.278030033	0.452059546	0.302292743	0.039416526	0.236676627	0.344299935	0.12589545	0.067836001	0.198432263	0.351328142	0.14160106	0.07151019
Jita..ms._anterior	-0.158581342	-0.151980679	-0.171510297	-0.158167242	0.453664353	0.506800815	0.76279403	0.139924966	0.454667248	0.54366611	0.761218053	0.164913574	0.711909819	0.686875275	1	0.416115558	0.356402258	0.463924153	0.481576974	0.084386922	0.370653693	0.460353372	0.467391104	0.078188301	0.430453032	0.547503215	0.781847998	0.141290396	0.40851929	0.47878895	0.482898969	0.074308163	0.443499975	0.550588889	0.79822395	0.143260043	0.436654799	0.529661366	0.783818091	0.101621777	0.369073702	0.465658358	0.446011847	0.085909229	0.333519868	0.515478295	0.511011067	0.11263282
Jita..ms._audio	-0.070170445	-0.069172844	-0.076821209	-0.117228317	0.059203248	0.074436405	0.062348678	0.554437677	0.099722285	0.145580184	0.081460207	0.600293467	0.599455389	0.70765594	0.416115558	1	0.106615182	0.095183426	0.033281254	0.309356511	0.115831382	0.095374129	0.037748308	0.303960114	0.101100935	0.13215188	0.08803477	0.525891392	0.112920944	0.109184047	0.042554703	0.284380325	0.11137553	0.138232588	0.095677458	0.544069509	0.113623656	0.131619012	0.103031749	0.48924554	0.104201172	0.115259174	0.034424059	0.317881362	0.105700636	0.125423784	0.03345583	0.346575003
APF...._posterior	-0.125480839	-0.110912444	-0.118180718	-0.129785652	0.744800724	0.486682404	0.405904441	0.248617499	0.721907039	0.467922968	0.39015095	0.236169183	0.474931836	0.214656572	0.356402258	0.106615182	1	0.567212135	0.374384019	0.286344304	0.993267451	0.569268705	0.364208067	0.285322417	0.693586975	0.447636453	0.358130969	0.246381475	0.972262974	0.556529602	0.331334796	0.266094227	0.712896143	0.457576067	0.368333116	0.249226513	0.717732589	0.444261479	0.382430909	0.231793753	0.987340419	0.566114089	0.347244372	0.268501677	0.972612729	0.605295926	0.399726393	0.296483286
APF...._middle	-0.017586634	-0.022781869	-0.057117911	-0.043696957	0.474400078	0.770794361	0.534700694	0.215171547	0.448110187	0.755544854	0.528210483	0.206965993	0.319667843	0.320259339	0.463924153	0.095183426	0.567212135	1	0.593992721	0.320555753	0.593166862	0.995771738	0.586636577	0.339889123	0.381024541	0.725241638	0.48500684	0.225624318	0.587245384	0.980722401	0.551389009	0.326732434	0.40164137	0.73296361	0.488470589	0.228278452	0.43750156	0.735820499	0.530210504	0.190638418	0.570829945	0.989353425	0.566608446	0.311687933	0.544676853	0.97925891	0.562293227	0.321875388
APF...._anterior	-0.029664758	-0.027866942	-0.043571282	-0.033317954	0.366776959	0.424531507	0.678522533	0.143758247	0.347280673	0.410987834	0.672916602	0.136260205	0.199079112	0.137937841	0.481576974	0.033281254	0.374384019	0.593992721	1	0.162826367	0.385147268	0.599766469	0.992578191	0.152642504	0.31895365	0.38249182	0.637750909	0.147516639	0.381914805	0.574894247	0.964445983	0.135013951	0.329793358	0.389359785	0.634381874	0.147839258	0.325309863	0.384694535	0.65716206	0.129009943	0.380831542	0.580940214	0.987127166	0.141459634	0.374656243	0.563789755	0.961938352	0.150547325
APF...._audio	0.092433696	0.086750874	0.049970827	-0.018191453	0.167605857	0.267047883	0.15382236	0.744975658	0.152720636	0.25669655	0.1415235	0.735944096	0.034776389	0.03122122	0.084386922	0.309356511	0.286344304	0.320555753	0.162826367	1	0.310067702	0.322864728	0.168551093	0.989285869	0.119842043	0.219292299	0.107466597	0.753178095	0.260279232	0.313183007	0.1457632	0.965726034	0.130613158	0.222336236	0.113966003	0.753603482	0.1604	0.263450733	0.137452355	0.739104018	0.255418937	0.319483191	0.162397204	0.982274599	0.282277763	0.331069645	0.160068557	0.944707639
Shimmer...._posterior	-0.125211704	-0.113384284	-0.120881555	-0.133738132	0.718996996	0.503445606	0.422483074	0.262425849	0.69571181	0.484371533	0.407252622	0.250327593	0.456157259	0.223555243	0.370653693	0.115831382	0.993267451	0.593166862	0.385147268	0.310067702	1	0.597112614	0.377504272	0.309343632	0.659332716	0.461545065	0.373051986	0.260794626	0.976572204	0.587196879	0.343176737	0.289730198	0.679175582	0.471779455	0.383330759	0.263078222	0.691784427	0.463429525	0.401703144	0.245124943	0.980613049	0.595251076	0.358694188	0.292067003	0.968938428	0.630734815	0.411454868	0.315838054
Shimmer...._middle	-0.025379227	-0.030384003	-0.065591954	-0.052737727	0.463392454	0.762310094	0.526141786	0.209506281	0.43696257	0.746835138	0.518828886	0.20111807	0.314852374	0.319726468	0.460353372	0.095374129	0.569268705	0.995771738	0.599766469	0.322864728	0.597112614	1	0.596684331	0.343030058	0.370426907	0.715120754	0.474154847	0.217522427	0.59116188	0.983589599	0.557202528	0.327125424	0.39085727	0.723312334	0.478072422	0.220515727	0.428639263	0.726077327	0.520189484	0.182518704	0.573804962	0.985897676	0.569856906	0.310872684	0.55127992	0.972980489	0.563056172	0.325090442
Shimmer...._anterior	-0.023215089	-0.021332222	-0.038193648	-0.027585197	0.355649425	0.422511839	0.665668748	0.149216155	0.337383082	0.409004714	0.660271052	0.141171084	0.191375286	0.136643074	0.467391104	0.037748308	0.364208067	0.586636577	0.992578191	0.168551093	0.377504272	0.596684331	1	0.158972233	0.311395659	0.379399136	0.627158817	0.152227928	0.375631196	0.575774	0.972414228	0.139276302	0.321505951	0.386640314	0.623570914	0.152989014	0.314067751	0.376871639	0.645434012	0.13274748	0.372714454	0.579317539	0.985567827	0.144767193	0.369363552	0.55192839	0.955684709	0.155050274
Shimmer...._audio	0.094700913	0.087448597	0.040756692	-0.021806993	0.177329599	0.296658761	0.149623733	0.733509566	0.162686138	0.286464156	0.137274107	0.722100612	0.036785805	0.038372585	0.078188301	0.303960114	0.285322417	0.339889123	0.152642504	0.989285869	0.309343632	0.343030058	0.158972233	1	0.126799517	0.247640216	0.104280977	0.741025572	0.262900157	0.334462661	0.136252155	0.986694812	0.137831758	0.250619942	0.110754697	0.743428549	0.170695012	0.300394909	0.132281103	0.722471156	0.257097578	0.33904402	0.152892556	0.98616358	0.283211163	0.350524886	0.149020925	0.940395612
PRAP...._posterior	0.017246255	0.051676932	0.040197957	0.044255015	0.977205999	0.466475753	0.485858436	0.165029737	0.986534805	0.472499072	0.485381478	0.166341948	0.665496627	0.259720541	0.430453032	0.101100935	0.693586975	0.381024541	0.31895365	0.119842043	0.659332716	0.370426907	0.311395659	0.126799517	1	0.465068587	0.478122737	0.173978287	0.674738173	0.376038489	0.314028448	0.12529145	0.997399704	0.462469046	0.48015022	0.170772766	0.972739652	0.491500293	0.491143087	0.151563508	0.706306762	0.383972606	0.311504894	0.123302326	0.681170877	0.419339643	0.389543791	0.144050346
PRAP...._middle	0.123323314	0.11646724	0.077580077	0.105426225	0.509446065	0.980711709	0.602606461	0.198955772	0.496550219	0.983370497	0.603133416	0.197022489	0.385378456	0.471554865	0.547503215	0.13215188	0.447636453	0.725241638	0.38249182	0.219292299	0.461545065	0.715120754	0.379399136	0.247640216	0.465068587	1	0.610819589	0.214417835	0.503614213	0.745421716	0.397406975	0.261933694	0.476768299	0.998643185	0.611707853	0.21586946	0.480959399	0.954138769	0.592899325	0.185650224	0.468135563	0.732033627	0.371563809	0.234721306	0.383988782	0.715143791	0.391432185	0.230338149
PRAP...._anterior	0.044643099	0.043737279	0.028817316	0.051905781	0.522233432	0.594749398	0.965238792	0.169526282	0.509040435	0.585160415	0.962559839	0.171578787	0.371263385	0.299369607	0.781847998	0.08803477	0.358130969	0.48500684	0.637750909	0.107466597	0.373051986	0.474154847	0.627158817	0.104280977	0.478122737	0.610819589	1	0.193500666	0.408178459	0.496313469	0.6743615	0.10530397	0.485840031	0.615126114	0.998385895	0.187090766	0.454571009	0.573341973	0.942898872	0.172361362	0.364266783	0.47408544	0.639308244	0.102299339	0.326214024	0.502860584	0.694727752	0.134355782
PRAP...._audio	0.133325864	0.130209413	0.112793288	0.008955738	0.209438061	0.234298495	0.207514918	0.985895006	0.204797185	0.224726555	0.204515833	0.98865326	0.088194614	0.062935364	0.141290396	0.525891392	0.246381475	0.225624318	0.147516639	0.753178095	0.260794626	0.217522427	0.152227928	0.741025572	0.173978287	0.214417835	0.193500666	1	0.227556987	0.219664209	0.154654962	0.713535483	0.1786962	0.218383129	0.194781677	0.997225596	0.181458187	0.220561006	0.201500314	0.979287223	0.219454197	0.222589818	0.156448068	0.731378139	0.222770561	0.242302589	0.142864312	0.728865531
ARAP...._posterior	-0.129266572	-0.116468377	-0.124470313	-0.131422012	0.724226663	0.522317474	0.422113092	0.225695633	0.69833084	0.501625387	0.404268577	0.213676123	0.493733592	0.264623215	0.40851929	0.112920944	0.972262974	0.587245384	0.381914805	0.260279232	0.976572204	0.59116188	0.375631196	0.262900157	0.674738173	0.503614213	0.408178459	0.227556987	1	0.606681453	0.371165483	0.254457296	0.694091982	0.514469614	0.420102578	0.232221997	0.693286143	0.474976208	0.396881796	0.204262297	0.985621687	0.598852587	0.36003834	0.250772241	0.945548982	0.621256841	0.405217005	0.286414836
ARAP...._middle	-0.014633962	-0.019194082	-0.056123294	-0.042216798	0.458108242	0.772220033	0.513089892	0.206788868	0.430589212	0.755210154	0.505170337	0.199452732	0.338834611	0.350059124	0.47878895	0.109184047	0.556529602	0.980722401	0.574894247	0.313183007	0.587196879	0.983589599	0.575774	0.334462661	0.376038489	0.745421716	0.496313469	0.219664209	0.606681453	1	0.566599323	0.324818964	0.395957533	0.754582819	0.500657861	0.222994614	0.419965967	0.729480133	0.505704905	0.176753675	0.569646191	0.98918019	0.554571782	0.303790645	0.539819974	0.954360715	0.541719798	0.316864949
ARAP...._anterior	-0.003527433	-0.002492969	-0.017750942	-0.006473796	0.345654533	0.410923217	0.660915309	0.141135553	0.325295364	0.393955757	0.653847856	0.133553528	0.208143475	0.155053337	0.482898969	0.042554703	0.331334796	0.551389009	0.964445983	0.1457632	0.343176737	0.557202528	0.972414228	0.136252155	0.314028448	0.397406975	0.6743615	0.154654962	0.371165483	0.566599323	1	0.126810638	0.323081361	0.405387084	0.670939813	0.15570653	0.290420363	0.355532353	0.633282947	0.126765712	0.343847925	0.549731539	0.978518702	0.126880589	0.336052351	0.515057302	0.93104435	0.133823983
ARAP...._audio	0.092029023	0.084030747	0.032027266	-0.027673881	0.171204785	0.303138286	0.137659894	0.700731729	0.156423665	0.293583985	0.124621681	0.689185792	0.040029741	0.046240299	0.074308163	0.284380325	0.266094227	0.326732434	0.135013951	0.965726034	0.289730198	0.327125424	0.139276302	0.986694812	0.12529145	0.261933694	0.10530397	0.713535483	0.254457296	0.324818964	0.126810638	1	0.135851891	0.264430474	0.112082731	0.716645217	0.168481309	0.311545351	0.118515483	0.686615409	0.243392766	0.326979039	0.137743363	0.990998443	0.267151199	0.34090707	0.137673141	0.918369015
PPQ3...._posterior	0.015016799	0.04787894	0.036653643	0.040467661	0.983706397	0.482484633	0.497501797	0.170426222	0.987706138	0.485803403	0.495061484	0.171851641	0.675367562	0.275149858	0.443499975	0.11137553	0.712896143	0.40164137	0.329793358	0.130613158	0.679175582	0.39085727	0.321505951	0.137831758	0.997399704	0.476768299	0.485840031	0.1786962	0.694091982	0.395957533	0.323081361	0.135851891	1	0.476772635	0.489715311	0.176208875	0.975690264	0.503995133	0.501634968	0.157019473	0.725569754	0.404319367	0.321544358	0.134304637	0.698549957	0.441682115	0.400208704	0.15582444
PPQ3...._middle	0.122448081	0.11539487	0.077327611	0.104355893	0.511304821	0.982150453	0.606404737	0.202657482	0.495916774	0.981448579	0.605682301	0.200947487	0.389285773	0.475941398	0.550588889	0.138232588	0.457576067	0.73296361	0.389359785	0.222336236	0.471779455	0.723312334	0.386640314	0.250619942	0.462469046	0.998643185	0.615126114	0.218383129	0.514469614	0.754582819	0.405387084	0.264430474	0.476772635	1	0.616872422	0.220082929	0.480283742	0.949533593	0.595166744	0.189888532	0.478331995	0.740319361	0.37903857	0.237571738	0.393464853	0.722349467	0.398197595	0.234847178
PPQ3...._anterior	0.028359055	0.027686779	0.013143393	0.034612496	0.526923634	0.596151009	0.964675513	0.17209656	0.511228018	0.585853235	0.958353503	0.173721777	0.38406368	0.311063714	0.79822395	0.095677458	0.368333116	0.488470589	0.634381874	0.113966003	0.383330759	0.478072422	0.623570914	0.110754697	0.48015022	0.611707853	0.998385895	0.194781677	0.420102578	0.500657861	0.670939813	0.112082731	0.489715311	0.616872422	1	0.189129066	0.459290855	0.573539094	0.940525536	0.172107376	0.375079494	0.477793868	0.634183389	0.10898809	0.336169393	0.509290815	0.689509161	0.139422033
PPQ3...._audio	0.116860923	0.113943956	0.095365029	-0.007130077	0.206495618	0.235327771	0.201214373	0.992262168	0.200496273	0.225459174	0.197282568	0.989182898	0.091086856	0.066012854	0.143260043	0.544069509	0.249226513	0.228278452	0.147839258	0.753603482	0.263078222	0.220515727	0.152989014	0.743428549	0.170772766	0.21586946	0.187090766	0.997225596	0.232221997	0.222994614	0.15570653	0.716645217	0.176208875	0.220082929	0.189129066	1	0.179094415	0.219651471	0.194200501	0.972873709	0.223987856	0.226161474	0.156775723	0.732722802	0.227124172	0.245591909	0.141175365	0.732872202
PPQ5...._posterior	0.010559091	0.043798333	0.028766097	0.0326272	0.970958228	0.503649493	0.491245355	0.178391296	0.975746118	0.509158696	0.487823814	0.180154614	0.660779368	0.278030033	0.436654799	0.113623656	0.717732589	0.43750156	0.325309863	0.1604	0.691784427	0.428639263	0.314067751	0.170695012	0.972739652	0.480959399	0.454571009	0.181458187	0.693286143	0.419965967	0.290420363	0.168481309	0.975690264	0.480283742	0.459290855	0.179094415	1	0.545678679	0.510466949	0.167949677	0.727994553	0.438208746	0.304728189	0.167133036	0.715809473	0.492639377	0.401686711	0.186550771
PPQ5...._middle	0.160223375	0.151874401	0.102942965	0.13243619	0.549127221	0.966956553	0.615443581	0.209743262	0.540930825	0.979434699	0.619445675	0.212098422	0.384946875	0.452059546	0.529661366	0.131619012	0.444261479	0.735820499	0.384694535	0.263450733	0.463429525	0.726077327	0.376871639	0.300394909	0.491500293	0.954138769	0.573341973	0.220561006	0.474976208	0.729480133	0.355532353	0.311545351	0.503995133	0.949533593	0.573539094	0.219651471	0.545678679	1	0.628474182	0.199632633	0.459133271	0.737199783	0.364097232	0.28481575	0.394532734	0.740486528	0.407714362	0.277344409
PPQ5...._anterior	0.070636698	0.071564909	0.049568997	0.075691506	0.551605384	0.618420829	0.982738469	0.191458486	0.541259117	0.617965092	0.985404777	0.195924364	0.377865629	0.302292743	0.783818091	0.103031749	0.382430909	0.530210504	0.65716206	0.137452355	0.401703144	0.520189484	0.645434012	0.132281103	0.491143087	0.592899325	0.942898872	0.201500314	0.396881796	0.505704905	0.633282947	0.118515483	0.501634968	0.595166744	0.940525536	0.194200501	0.510466949	0.628474182	1	0.192367353	0.383738678	0.515989865	0.643624431	0.125735616	0.357954653	0.562601417	0.719376018	0.163545257
PPQ5...._audio	0.165353655	0.161042668	0.150743131	0.037195553	0.189042429	0.21024874	0.195293306	0.96631975	0.185373196	0.200726246	0.193651905	0.974112244	0.057569565	0.039416526	0.101621777	0.48924554	0.231793753	0.190638418	0.129009943	0.739104018	0.245124943	0.182518704	0.13274748	0.722471156	0.151563508	0.185650224	0.172361362	0.979287223	0.204262297	0.176753675	0.126765712	0.686615409	0.157019473	0.189888532	0.172107376	0.972873709	0.167949677	0.199632633	0.192367353	1	0.202495978	0.18397989	0.138301734	0.710876003	0.211859169	0.208899462	0.13687133	0.724116172
APQ3...._posterior	-0.127198761	-0.111336035	-0.119009002	-0.126231627	0.753869542	0.502964515	0.408773717	0.222914236	0.731482613	0.485214309	0.392611921	0.210917614	0.496937407	0.236676627	0.369073702	0.104201172	0.987340419	0.570829945	0.380831542	0.255418937	0.980613049	0.573804962	0.372714454	0.257097578	0.706306762	0.468135563	0.364266783	0.219454197	0.985621687	0.569646191	0.343847925	0.243392766	0.725569754	0.478331995	0.375079494	0.223987856	0.727994553	0.459133271	0.383738678	0.202495978	1	0.578465895	0.357529228	0.244868261	0.955119414	0.604418034	0.401722407	0.279788193
APQ3...._middle	-0.004981571	-0.008394704	-0.045653602	-0.031807601	0.467055035	0.77327076	0.517843243	0.2146021	0.442670537	0.760657737	0.51202123	0.207760651	0.33667312	0.344299935	0.465658358	0.115259174	0.566114089	0.989353425	0.580940214	0.319483191	0.595251076	0.985897676	0.579317539	0.33904402	0.383972606	0.732033627	0.47408544	0.222589818	0.598852587	0.98918019	0.549731539	0.326979039	0.404319367	0.740319361	0.477793868	0.226161474	0.438208746	0.737199783	0.515989865	0.18397989	0.578465895	1	0.56162267	0.312392552	0.548604799	0.965834792	0.552074029	0.319975027
APQ3...._anterior	0.000925516	0.00217459	-0.011834461	-0.001903212	0.351691218	0.409801962	0.669952138	0.148607065	0.335329305	0.395890313	0.665804277	0.141954294	0.180491439	0.12589545	0.446011847	0.034424059	0.347244372	0.566608446	0.987127166	0.162397204	0.358694188	0.569856906	0.985567827	0.152892556	0.311504894	0.371563809	0.639308244	0.156448068	0.36003834	0.554571782	0.978518702	0.137743363	0.321544358	0.37903857	0.634183389	0.156775723	0.304728189	0.364097232	0.643624431	0.138301734	0.357529228	0.56162267	1	0.14494152	0.347854861	0.530305636	0.952079731	0.150467573
APQ3...._audio	0.095052254	0.088245998	0.045032248	-0.0213198	0.165873698	0.276515839	0.14157916	0.718310269	0.154197815	0.271161342	0.130350691	0.712740616	0.060609412	0.067836001	0.085909229	0.317881362	0.268501677	0.311687933	0.141459634	0.982274599	0.292067003	0.310872684	0.144767193	0.98616358	0.123302326	0.234721306	0.102299339	0.731378139	0.250772241	0.303790645	0.126880589	0.990998443	0.134304637	0.237571738	0.10898809	0.732722802	0.167133036	0.28481575	0.125735616	0.710876003	0.244868261	0.312392552	0.14494152	1	0.268964756	0.327664718	0.146046527	0.93446987
APQ5...._posterior	-0.124610069	-0.107724214	-0.120033896	-0.135371824	0.723949778	0.424845143	0.368891889	0.229205546	0.702641063	0.408491308	0.352970574	0.217428382	0.467720645	0.198432263	0.333519868	0.105700636	0.972612729	0.544676853	0.374656243	0.282277763	0.968938428	0.55127992	0.369363552	0.283211163	0.681170877	0.383988782	0.326214024	0.222770561	0.945548982	0.539819974	0.336052351	0.267151199	0.698549957	0.393464853	0.336169393	0.227124172	0.715809473	0.394532734	0.357954653	0.211859169	0.955119414	0.548604799	0.347854861	0.268964756	1	0.5926078	0.414690782	0.294555995
APQ5...._middle	-0.021886829	-0.026293549	-0.063273272	-0.052247771	0.515301878	0.760342937	0.555015037	0.23279953	0.487800042	0.748988114	0.54660529	0.225806775	0.376035489	0.351328142	0.515478295	0.125423784	0.605295926	0.97925891	0.563789755	0.331069645	0.630734815	0.972980489	0.55192839	0.350524886	0.419339643	0.715143791	0.502860584	0.242302589	0.621256841	0.954360715	0.515057302	0.34090707	0.441682115	0.722349467	0.509290815	0.245591909	0.492639377	0.740486528	0.562601417	0.208899462	0.604418034	0.965834792	0.530305636	0.327664718	0.5926078	1	0.553463136	0.336477044
APQ5...._anterior	0.006597185	0.010323052	-0.008108244	0.000219742	0.433911909	0.43283058	0.729808968	0.139429366	0.416373369	0.420565649	0.726943353	0.134882555	0.237400996	0.14160106	0.511011067	0.03345583	0.399726393	0.562293227	0.961938352	0.160068557	0.411454868	0.563056172	0.955684709	0.149020925	0.389543791	0.391432185	0.694727752	0.142864312	0.405217005	0.541719798	0.93104435	0.137673141	0.400208704	0.398197595	0.689509161	0.141175365	0.401686711	0.407714362	0.719376018	0.13687133	0.401722407	0.552074029	0.952079731	0.146046527	0.414690782	0.553463136	1	0.158841193
APQ5...._audio	0.075379602	0.068373134	0.034089905	-0.018773184	0.191640089	0.272871596	0.175373784	0.722776508	0.180338838	0.264861698	0.166354336	0.717486389	0.080586089	0.07151019	0.11263282	0.346575003	0.296483286	0.321875388	0.150547325	0.944707639	0.315838054	0.325090442	0.155050274	0.940395612	0.144050346	0.230338149	0.134355782	0.728865531	0.286414836	0.316864949	0.133823983	0.918369015	0.15582444	0.234847178	0.139422033	0.732872202	0.186550771	0.277344409	0.163545257	0.724116172	0.279788193	0.319975027	0.150467573	0.93446987	0.294555995	0.336477044	0.158841193	1
